# Supplementary material for: Dichlorido[1-(2-methyl­benz­yl)-3-(η6-2,4,6-trimethyl­benz­yl)-1H-2,3-dihydro­benzimidazol-2-yl­idene]ruthenium(II) dichloro­methane solvate
Source: Acta Crystallogr Sect E Struct Rep Online. 2009 Feb 4;65(Pt 3):m243–4. doi: 10.1107/S160053680900350X (PMC2968587; doi:10.1107/S160053680900350X)
Supplement: Supplementary file 1 [file e-65-0m243-sup1.cif]

##############################################################################
###                                                                        ###
###        Electronic paper (Acta Crystallographica Section E)             ###
###                                                                        ###
##############################################################################
#                                                                            #
# This CIF contains the data in a paper accepted for publication in Acta     #
# Crystallographica Section E. It conforms to the requirements of Notes      #
# for Authors for Section E, and has been peer reviewed under the auspices   #
# of the IUCr Commission on Journals.                                        #
#                                                                            #
# Full details of the Crystallographic Information File format               #
# are given in the paper "The Crystallographic Information File (CIF):       #
# a New Standard Archive File for Crystallography" by S. R. Hall, F. H.      #
# Allen and I. D. Brown [Acta Cryst. (1991), A47, 655-685].                  #
#                                                                            #
# The current version of the core CIF dictionary is obtainable from          #
# ftp://ftp.iucr.org/pub/cif_core.dic. The current version number is 2.4.    #
#                                                                            #
# Software is freely available for graphical display of the structure(s) in  #
# this CIF.  For information consult the CIF home page http://www.iucr.org/  #
# cif/home.html                                                              #
#                                                                            #
# This file may be used for bona fide research purposes within the           #
# scientific community so long as proper attribution is given to the journal # 
# article from which it was obtained.                                        #
#                                                                            #
##############################################################################
                                             
data_I
_audit_creation_method     SHELXL-97
_chemical_name_systematic
;
Dichlorido[1-(2-methylbenzyl)-3-(\h^6^-2,4,6-trimethylbenzyl)-1<i>H</i>-2,3-
dihydrobenzimidazol-2-ylidene]ruthenium(II) dichloromethane solvate
;
_chemical_name_common
;
;
_chemical_formula_moiety     'C25 H26 Cl2 N2 Ru, C H2 Cl2'
_chemical_formula_sum     'C26 H28 Cl4 N2 Ru'
_chemical_formula_iupac     '[Ru Cl2 (C25 H26 N2)], C H2 Cl2'
_chemical_formula_weight     611.37
_chemical_melting_point     ?
_symmetry_cell_setting     monoclinic
_symmetry_space_group_name_H-M     'C 2/c'
_symmetry_space_group_name_Hall     '-C 2yc'
loop_
    _symmetry_equiv_pos_as_xyz
    'x, y, z'
    '-x, y, -z+1/2'
    'x+1/2, y+1/2, z'
    '-x+1/2, y+1/2, -z+1/2'
    '-x, -y, -z'
    'x, -y, z-1/2'
    '-x+1/2, -y+1/2, -z'
    'x+1/2, -y+1/2, z-1/2'
_cell_length_a     31.362(6)
_cell_length_b     8.1014(16)
_cell_length_c     20.484(4)
_cell_angle_alpha     90.00
_cell_angle_beta     100.11(3)
_cell_angle_gamma     90.00
_cell_volume     5123.8(18)
_cell_formula_units_Z     8
_cell_measurement_reflns_used     5683
_cell_measurement_theta_min     2.8303
_cell_measurement_theta_max     26.0196
_cell_measurement_temperature     153(2)
_exptl_crystal_description     rod
_exptl_crystal_colour     orange
_exptl_crystal_size_max     0.46
_exptl_crystal_size_mid     0.14
_exptl_crystal_size_min     0.06
_exptl_crystal_density_diffrn     1.585
_exptl_crystal_density_meas     ?
_exptl_crystal_density_method     'not measured'
_exptl_crystal_F_000     2480
_exptl_absorpt_coefficient_mu     1.047
_exptl_absorpt_correction_type     multi-scan
_exptl_absorpt_process_details     '(REQAB; Jacobson, 1998)'
_exptl_absorpt_correction_T_min     0.6444
_exptl_absorpt_correction_T_max     0.9398
_exptl_special_details
;
;
_diffrn_ambient_temperature     153(2)
_diffrn_radiation_type     MoK\a
_diffrn_radiation_wavelength     0.71073
_diffrn_radiation_source     'Sealed Tube'
_diffrn_radiation_monochromator     'Graphite Monochromator'
_diffrn_measurement_device     'Rigaku Mercury CCD (2x2 bin mode)'
_diffrn_measurement_method     'omega'
_diffrn_detector_area_resol_mean     14.6306
_diffrn_reflns_number     15807
_diffrn_reflns_av_R_equivalents     0.0543
_diffrn_reflns_av_sigmaI/netI     0.0470
_diffrn_reflns_theta_min     2.83
_diffrn_reflns_theta_max     25.15
_diffrn_reflns_theta_full     25.15
_diffrn_measured_fraction_theta_max     0.978
_diffrn_measured_fraction_theta_full     0.978
_diffrn_reflns_limit_h_min     -28
_diffrn_reflns_limit_h_max     37
_diffrn_reflns_limit_k_min     -9
_diffrn_reflns_limit_k_max     9
_diffrn_reflns_limit_l_min     -23
_diffrn_reflns_limit_l_max     24
_diffrn_reflns_reduction_process     'Lp corrections applied'
_diffrn_standards_number     0
_diffrn_standards_interval_count     0
_diffrn_standards_interval_time     0
_diffrn_standards_decay_%     0
_refine_special_details
;
Refinement of <i>F</i>^2^ against ALL reflections. The weighted <i>R</i>-factor
<i>wR</i> and goodness of fit <i>S</i> are based on <i>F</i>^2^, conventional
<i>R</i>-factors <i>R</i> are based on <i>F</i>, with <i>F</i> set to zero for
negative <i>F</i>^2^. The threshold expression of <i>F</i>^2^ >
\s(<i>F</i>^2^) is used only for calculating <i>R</i>-factors(gt) <i>etc</i>.
and is not relevant to the choice of reflections for refinement.
<i>R</i>-factors based on <i>F</i>^2^ are statistically about twice as large
as those based on <i>F</i>, and <i>R</i>- factors based on ALL data will be
even larger.
;
_reflns_number_total     4501
_reflns_number_gt     3825
_reflns_threshold_expression     I>2\s(I)
_refine_ls_structure_factor_coef     Fsqd
_refine_ls_matrix_type     full
_refine_ls_R_factor_all     0.0601
_refine_ls_R_factor_gt     0.0492
_refine_ls_wR_factor_gt     0.1080
_refine_ls_wR_factor_ref     0.1151
_refine_ls_goodness_of_fit_ref     1.076
_refine_ls_restrained_S_all     1.076
_refine_ls_number_reflns     4501
_refine_ls_number_parameters     298
_refine_ls_number_restraints     0
_refine_ls_hydrogen_treatment     constr
_refine_ls_weighting_scheme     calc
_refine_ls_weighting_details
        'calc w=1/[\s^2^(Fo^2^)+(0.0431P)^2^+37.6344P] where P=(Fo^2^+2Fc^2^)/3'
_atom_sites_solution_hydrogens     geom
_atom_sites_solution_primary     direct
_atom_sites_solution_secondary     difmap
_refine_ls_shift/su_max     0.001
_refine_ls_shift/su_mean     0.000
_refine_diff_density_max     0.921
_refine_diff_density_min     -0.731
_refine_ls_extinction_method     none
_refine_ls_extinction_coef     ?
loop_
    _atom_type_symbol
    _atom_type_description
    _atom_type_scat_dispersion_real
    _atom_type_scat_dispersion_imag
    _atom_type_scat_source
    'C' 'C' 0.0033 0.0016
                         'International Tables Vol C Tables 4.2.6.8 and 6.1.1.4'
    'H' 'H' 0.0000 0.0000
                         'International Tables Vol C Tables 4.2.6.8 and 6.1.1.4'
    'N' 'N' 0.0061 0.0033
                         'International Tables Vol C Tables 4.2.6.8 and 6.1.1.4'
    'Cl' 'Cl' 0.1484 0.1585
                         'International Tables Vol C Tables 4.2.6.8 and 6.1.1.4'
    'Ru' 'Ru' -1.2594 0.8363
                         'International Tables Vol C Tables 4.2.6.8 and 6.1.1.4'
_computing_data_collection     'CrystalClear (Rigaku/MSC, 2006)'
_computing_cell_refinement     'CrystalClear (Rigaku/MSC, 2006)'
_computing_data_reduction     'CrystalClear (Rigaku/MSC, 2006)'
_computing_structure_solution     'SHELXTL (Version 6.10; Sheldrick, 2008)'
_computing_structure_refinement     'SHELXTL (Version 6.10; Sheldrick, 2008)'
_computing_molecular_graphics     'SHELXTL (Version 6.10; Sheldrick, 2008)'
_computing_publication_material     'SHELXTL (Version 6.10; Sheldrick, 2008)'
loop_
    _atom_site_type_symbol
    _atom_site_label
    _atom_site_fract_x
    _atom_site_fract_y
    _atom_site_fract_z
    _atom_site_U_iso_or_equiv
    _atom_site_adp_type
    _atom_site_calc_flag
    _atom_site_refinement_flags
    _atom_site_occupancy
    _atom_site_disorder_assembly
    _atom_site_disorder_group
    Ru Ru1 0.859197(11) 0.28327(4) 0.574586(17) 0.01982(13) Uani d . 1 . .
    Cl Cl1 0.91585(4) 0.08062(14) 0.60413(6) 0.0281(3) Uani d . 1 . .
    Cl Cl2 0.82324(4) 0.09300(16) 0.49193(6) 0.0355(3) Uani d . 1 . .
    N N1 0.91793(11) 0.3570(4) 0.46538(17) 0.0191(7) Uani d . 1 . .
    N N2 0.91101(12) 0.5520(4) 0.53600(17) 0.0214(8) Uani d . 1 . .
    C C1 0.89796(14) 0.3939(5) 0.5173(2) 0.0201(9) Uani d . 1 . .
    C C2 0.94310(13) 0.4900(5) 0.4509(2) 0.0201(9) Uani d . 1 . .
    C C3 0.96901(14) 0.5119(6) 0.4034(2) 0.0241(10) Uani d . 1 . .
    H H3A 0.9716 0.4287 0.3716 0.029 Uiso calc R 1 . .
    C C4 0.99086(14) 0.6595(6) 0.4043(2) 0.0262(10) Uani d . 1 . .
    H H4A 1.0093 0.6778 0.3728 0.031 Uiso calc R 1 . .
    C C5 0.98659(14) 0.7840(6) 0.4505(2) 0.0252(10) Uani d . 1 . .
    H H5A 1.0026 0.8834 0.4500 0.030 Uiso calc R 1 . .
    C C6 0.95983(14) 0.7658(6) 0.4967(2) 0.0238(10) Uani d . 1 . .
    H H6A 0.9562 0.8509 0.5271 0.029 Uiso calc R 1 . .
    C C7 0.93834(13) 0.6142(5) 0.4960(2) 0.0205(9) Uani d . 1 . .
    C C8 0.89772(16) 0.6340(6) 0.5930(2) 0.0276(10) Uani d . 1 . .
    H H8A 0.8851 0.7437 0.5802 0.033 Uiso calc R 1 . .
    H H8B 0.9228 0.6485 0.6293 0.033 Uiso calc R 1 . .
    C C9 0.86420(15) 0.5220(6) 0.6150(2) 0.0242(10) Uani d . 1 . .
    C C10 0.87528(15) 0.4087(6) 0.6688(2) 0.0249(10) Uani d . 1 . .
    C C11 0.84433(15) 0.2836(6) 0.6779(2) 0.0265(10) Uani d . 1 . .
    H H11A 0.8549 0.1881 0.7073 0.032 Uiso calc R 1 . .
    C C12 0.80490(15) 0.2661(6) 0.6353(2) 0.0274(10) Uani d . 1 . .
    C C13 0.79482(15) 0.3822(6) 0.5822(2) 0.0292(11) Uani d . 1 . .
    H H13A 0.7701 0.3561 0.5457 0.035 Uiso calc R 1 . .
    C C14 0.82217(15) 0.5141(6) 0.5727(2) 0.0277(10) Uani d . 1 . .
    C C15 0.80849(18) 0.6362(7) 0.5183(3) 0.0381(12) Uani d . 1 . .
    H H15A 0.7922 0.7258 0.5346 0.057 Uiso calc R 1 . .
    H H15B 0.7901 0.5812 0.4810 0.057 Uiso calc R 1 . .
    H H15C 0.8342 0.6816 0.5036 0.057 Uiso calc R 1 . .
    C C16 0.91763(16) 0.4145(6) 0.7169(2) 0.0330(11) Uani d . 1 . .
    H H16A 0.9142 0.4825 0.7553 0.049 Uiso calc R 1 . .
    H H16B 0.9401 0.4624 0.6950 0.049 Uiso calc R 1 . .
    H H16C 0.9261 0.3024 0.7318 0.049 Uiso calc R 1 . .
    C C17 0.77421(17) 0.1265(7) 0.6407(3) 0.0396(13) Uani d . 1 . .
    H H17A 0.7546 0.1577 0.6710 0.059 Uiso calc R 1 . .
    H H17B 0.7907 0.0282 0.6578 0.059 Uiso calc R 1 . .
    H H17C 0.7573 0.1024 0.5968 0.059 Uiso calc R 1 . .
    C C18 0.91506(14) 0.2017(5) 0.4291(2) 0.0203(9) Uani d . 1 . .
    H H18A 0.8997 0.1196 0.4523 0.024 Uiso calc R 1 . .
    H H18B 0.9446 0.1596 0.4287 0.024 Uiso calc R 1 . .
    C C19 0.89144(14) 0.2196(5) 0.3583(2) 0.0212(9) Uani d . 1 . .
    C C20 0.85252(15) 0.3085(6) 0.3461(2) 0.0264(10) Uani d . 1 . .
    H H20A 0.8427 0.3619 0.3820 0.032 Uiso calc R 1 . .
    C C21 0.82819(16) 0.3203(6) 0.2835(2) 0.0320(11) Uani d . 1 . .
    H H21A 0.8023 0.3838 0.2762 0.038 Uiso calc R 1 . .
    C C22 0.84158(18) 0.2394(6) 0.2313(2) 0.0339(12) Uani d . 1 . .
    H H22A 0.8243 0.2426 0.1884 0.041 Uiso calc R 1 . .
    C C23 0.88025(16) 0.1539(6) 0.2418(2) 0.0296(11) Uani d . 1 . .
    H H23A 0.8896 0.1011 0.2054 0.036 Uiso calc R 1 . .
    C C24 0.90593(16) 0.1429(6) 0.3047(2) 0.0262(10) Uani d . 1 . .
    C C25 0.94799(17) 0.0499(7) 0.3128(3) 0.0372(12) Uani d . 1 . .
    H H25A 0.9520 0.0060 0.2697 0.056 Uiso calc R 1 . .
    H H25B 0.9474 -0.0415 0.3439 0.056 Uiso calc R 1 . .
    H H25C 0.9720 0.1244 0.3299 0.056 Uiso calc R 1 . .
    C C26 0.81998(16) 0.8842(7) 0.3454(3) 0.0353(12) Uani d . 1 . .
    H H26A 0.8182 0.9577 0.3835 0.042 Uiso calc R 1 . .
    H H26B 0.8224 0.9543 0.3066 0.042 Uiso calc R 1 . .
    Cl Cl3 0.77287(6) 0.7648(3) 0.32788(10) 0.0729(6) Uani d . 1 . .
    Cl Cl4 0.86627(5) 0.7586(2) 0.36431(8) 0.0496(4) Uani d . 1 . .
loop_
    _atom_site_aniso_label
    _atom_site_aniso_U_11
    _atom_site_aniso_U_22
    _atom_site_aniso_U_33
    _atom_site_aniso_U_12
    _atom_site_aniso_U_13
    _atom_site_aniso_U_23
    Ru1 0.0249(2) 0.0163(2) 0.0197(2) -0.00305(13) 0.00788(14) -0.00191(13)
    Cl1 0.0343(6) 0.0203(6) 0.0332(6) 0.0028(4) 0.0156(5) 0.0037(5)
    Cl2 0.0372(7) 0.0366(7) 0.0346(7) -0.0150(5) 0.0119(5) -0.0159(5)
    N1 0.0201(18) 0.0165(18) 0.0207(18) -0.0012(14) 0.0035(14) -0.0015(15)
    N2 0.031(2) 0.0133(18) 0.0213(19) -0.0040(15) 0.0094(15) -0.0024(14)
    C1 0.026(2) 0.017(2) 0.017(2) -0.0001(17) 0.0010(17) 0.0010(17)
    C2 0.021(2) 0.017(2) 0.022(2) -0.0026(17) 0.0024(17) 0.0032(17)
    C3 0.027(2) 0.023(2) 0.023(2) 0.0029(18) 0.0048(18) 0.0029(18)
    C4 0.023(2) 0.028(3) 0.030(2) -0.0005(19) 0.0099(19) 0.010(2)
    C5 0.022(2) 0.020(2) 0.033(3) -0.0061(18) 0.0033(19) 0.0048(19)
    C6 0.023(2) 0.021(2) 0.026(2) -0.0019(18) 0.0015(18) 0.0011(19)
    C7 0.021(2) 0.019(2) 0.021(2) -0.0009(17) 0.0037(17) 0.0026(17)
    C8 0.039(3) 0.020(2) 0.026(2) -0.006(2) 0.013(2) -0.0064(19)
    C9 0.031(2) 0.020(2) 0.023(2) 0.0011(19) 0.0112(19) -0.0055(18)
    C10 0.032(2) 0.022(2) 0.023(2) 0.0023(19) 0.0114(19) -0.0065(18)
    C11 0.033(3) 0.021(2) 0.027(2) 0.0008(19) 0.012(2) -0.0024(19)
    C12 0.029(2) 0.029(3) 0.029(3) -0.002(2) 0.017(2) -0.004(2)
    C13 0.029(2) 0.031(3) 0.028(2) 0.006(2) 0.008(2) -0.005(2)
    C14 0.030(2) 0.024(2) 0.031(3) 0.0044(19) 0.012(2) -0.003(2)
    C15 0.042(3) 0.031(3) 0.039(3) 0.005(2) 0.000(2) 0.005(2)
    C16 0.038(3) 0.031(3) 0.030(3) -0.002(2) 0.007(2) -0.003(2)
    C17 0.038(3) 0.035(3) 0.049(3) -0.010(2) 0.017(2) -0.001(2)
    C18 0.024(2) 0.016(2) 0.022(2) -0.0007(17) 0.0056(17) -0.0036(17)
    C19 0.029(2) 0.015(2) 0.020(2) -0.0061(17) 0.0062(18) -0.0014(17)
    C20 0.031(2) 0.024(2) 0.024(2) -0.0016(19) 0.0067(19) -0.0007(19)
    C21 0.030(3) 0.034(3) 0.031(3) -0.003(2) 0.003(2) 0.005(2)
    C22 0.044(3) 0.034(3) 0.022(3) -0.012(2) 0.002(2) 0.005(2)
    C23 0.047(3) 0.025(3) 0.019(2) -0.007(2) 0.012(2) -0.0028(19)
    C24 0.039(3) 0.018(2) 0.023(2) -0.004(2) 0.010(2) 0.0002(18)
    C25 0.049(3) 0.032(3) 0.033(3) 0.005(2) 0.013(2) -0.004(2)
    C26 0.041(3) 0.034(3) 0.030(3) -0.001(2) 0.003(2) -0.003(2)
    Cl3 0.0424(9) 0.0820(13) 0.0869(13) -0.0229(9) -0.0094(9) 0.0202(10)
    Cl4 0.0440(8) 0.0547(9) 0.0488(8) 0.0042(7) 0.0051(6) 0.0140(7)
_geom_special_details
;
All e.s.d.'s (except the e.s.d. in the dihedral angle between two l.s. planes)
are estimated using the full covariance matrix. The cell e.s.d.'s are taken
into account individually in the estimation of e.s.d.'s in distances, angles
and torsion angles; correlations between e.s.d.'s in cell parameters are only
used when they are defined by crystal symmetry. An approximate (isotropic)
treatment of cell e.s.d.'s is used for estimating e.s.d.'s involving l.s.
planes.
;
loop_
    _geom_bond_atom_site_label_1
    _geom_bond_atom_site_label_2
    _geom_bond_site_symmetry_2
    _geom_bond_distance
    _geom_bond_publ_flag
    Ru1 C1 . 2.039(4) ?
    Ru1 C9 . 2.099(4) ?
    Ru1 C10 . 2.162(4) ?
    Ru1 C14 . 2.198(5) ?
    Ru1 C13 . 2.203(5) ?
    Ru1 C11 . 2.246(5) ?
    Ru1 C12 . 2.282(5) ?
    Ru1 Cl1 . 2.4167(12) ?
    Ru1 Cl2 . 2.4175(13) ?
    N1 C1 . 1.359(6) ?
    N1 C2 . 1.398(5) ?
    N1 C18 . 1.456(5) ?
    N2 C1 . 1.378(5) ?
    N2 C7 . 1.381(6) ?
    N2 C8 . 1.466(6) ?
    C2 C3 . 1.384(6) ?
    C2 C7 . 1.392(6) ?
    C3 C4 . 1.377(6) ?
    C3 H3A . 0.9500 ?
    C4 C5 . 1.407(7) ?
    C4 H4A . 0.9500 ?
    C5 C6 . 1.378(7) ?
    C5 H5A . 0.9500 ?
    C6 C7 . 1.399(6) ?
    C6 H6A . 0.9500 ?
    C8 C9 . 1.515(6) ?
    C8 H8A . 0.9900 ?
    C8 H8B . 0.9900 ?
    C9 C10 . 1.430(6) ?
    C9 C14 . 1.446(6) ?
    C10 C11 . 1.438(6) ?
    C10 C16 . 1.509(7) ?
    C11 C12 . 1.390(7) ?
    C11 H11A . 1.0000 ?
    C12 C13 . 1.430(7) ?
    C12 C17 . 1.502(7) ?
    C13 C14 . 1.405(7) ?
    C13 H13A . 1.0000 ?
    C14 C15 . 1.496(7) ?
    C15 H15A . 0.9800 ?
    C15 H15B . 0.9800 ?
    C15 H15C . 0.9800 ?
    C16 H16A . 0.9800 ?
    C16 H16B . 0.9800 ?
    C16 H16C . 0.9800 ?
    C17 H17A . 0.9800 ?
    C17 H17B . 0.9800 ?
    C17 H17C . 0.9800 ?
    C18 C19 . 1.515(6) ?
    C18 H18A . 0.9900 ?
    C18 H18B . 0.9900 ?
    C19 C20 . 1.401(6) ?
    C19 C24 . 1.405(6) ?
    C20 C21 . 1.377(6) ?
    C20 H20A . 0.9500 ?
    C21 C22 . 1.380(8) ?
    C21 H21A . 0.9500 ?
    C22 C23 . 1.380(7) ?
    C22 H22A . 0.9500 ?
    C23 C24 . 1.397(7) ?
    C23 H23A . 0.9500 ?
    C24 C25 . 1.503(7) ?
    C25 H25A . 0.9800 ?
    C25 H25B . 0.9800 ?
    C25 H25C . 0.9800 ?
    C26 Cl3 . 1.750(5) ?
    C26 Cl4 . 1.760(5) ?
    C26 H26A . 0.9900 ?
    C26 H26B . 0.9900 ?
loop_
    _geom_angle_atom_site_label_1
    _geom_angle_atom_site_label_2
    _geom_angle_atom_site_label_3
    _geom_angle_site_symmetry_1
    _geom_angle_site_symmetry_3
    _geom_angle
    _geom_angle_publ_flag
    C1 Ru1 C9 . . 79.10(17) ?
    C1 Ru1 C10 . . 103.77(17) ?
    C9 Ru1 C10 . . 39.19(17) ?
    C1 Ru1 C14 . . 89.00(17) ?
    C9 Ru1 C14 . . 39.24(17) ?
    C10 Ru1 C14 . . 69.83(17) ?
    C1 Ru1 C13 . . 121.82(18) ?
    C9 Ru1 C13 . . 69.08(18) ?
    C10 Ru1 C13 . . 80.71(18) ?
    C14 Ru1 C13 . . 37.24(18) ?
    C1 Ru1 C11 . . 141.73(17) ?
    C9 Ru1 C11 . . 68.95(17) ?
    C10 Ru1 C11 . . 38.02(17) ?
    C14 Ru1 C11 . . 79.57(17) ?
    C13 Ru1 C11 . . 65.68(18) ?
    C1 Ru1 C12 . . 156.54(17) ?
    C9 Ru1 C12 . . 81.52(17) ?
    C10 Ru1 C12 . . 67.76(17) ?
    C14 Ru1 C12 . . 67.59(17) ?
    C13 Ru1 C12 . . 37.12(18) ?
    C11 Ru1 C12 . . 35.75(17) ?
    C1 Ru1 Cl1 . . 87.51(12) ?
    C9 Ru1 Cl1 . . 121.77(13) ?
    C10 Ru1 Cl1 . . 92.85(13) ?
    C14 Ru1 Cl1 . . 160.95(13) ?
    C13 Ru1 Cl1 . . 150.67(13) ?
    C11 Ru1 Cl1 . . 91.71(13) ?
    C12 Ru1 Cl1 . . 114.09(13) ?
    C1 Ru1 Cl2 . . 97.42(12) ?
    C9 Ru1 Cl2 . . 149.00(13) ?
    C10 Ru1 Cl2 . . 158.81(13) ?
    C14 Ru1 Cl2 . . 110.51(13) ?
    C13 Ru1 Cl2 . . 87.77(13) ?
    C11 Ru1 Cl2 . . 120.82(12) ?
    C12 Ru1 Cl2 . . 92.40(12) ?
    Cl1 Ru1 Cl2 . . 88.52(5) ?
    C1 N1 C2 . . 110.6(3) ?
    C1 N1 C18 . . 126.4(4) ?
    C2 N1 C18 . . 123.0(3) ?
    C1 N2 C7 . . 111.1(4) ?
    C1 N2 C8 . . 122.0(4) ?
    C7 N2 C8 . . 126.9(4) ?
    N1 C1 N2 . . 105.5(4) ?
    N1 C1 Ru1 . . 139.2(3) ?
    N2 C1 Ru1 . . 115.2(3) ?
    C3 C2 C7 . . 121.3(4) ?
    C3 C2 N1 . . 132.1(4) ?
    C7 C2 N1 . . 106.6(4) ?
    C4 C3 C2 . . 117.0(4) ?
    C4 C3 H3A . . 121.5 ?
    C2 C3 H3A . . 121.5 ?
    C3 C4 C5 . . 121.7(4) ?
    C3 C4 H4A . . 119.1 ?
    C5 C4 H4A . . 119.1 ?
    C6 C5 C4 . . 121.8(4) ?
    C6 C5 H5A . . 119.1 ?
    C4 C5 H5A . . 119.1 ?
    C5 C6 C7 . . 115.9(4) ?
    C5 C6 H6A . . 122.0 ?
    C7 C6 H6A . . 122.0 ?
    N2 C7 C2 . . 106.3(4) ?
    N2 C7 C6 . . 131.5(4) ?
    C2 C7 C6 . . 122.2(4) ?
    N2 C8 C9 . . 105.9(4) ?
    N2 C8 H8A . . 110.6 ?
    C9 C8 H8A . . 110.6 ?
    N2 C8 H8B . . 110.6 ?
    C9 C8 H8B . . 110.6 ?
    H8A C8 H8B . . 108.7 ?
    C10 C9 C14 . . 120.4(4) ?
    C10 C9 C8 . . 121.7(4) ?
    C14 C9 C8 . . 117.1(4) ?
    C10 C9 Ru1 . . 72.8(3) ?
    C14 C9 Ru1 . . 74.1(3) ?
    C8 C9 Ru1 . . 116.3(3) ?
    C9 C10 C11 . . 118.3(4) ?
    C9 C10 C16 . . 123.4(4) ?
    C11 C10 C16 . . 118.3(4) ?
    C9 C10 Ru1 . . 68.0(2) ?
    C11 C10 Ru1 . . 74.2(3) ?
    C16 C10 Ru1 . . 129.7(3) ?
    C12 C11 C10 . . 122.4(4) ?
    C12 C11 Ru1 . . 73.5(3) ?
    C10 C11 Ru1 . . 67.8(2) ?
    C12 C11 H11A . . 117.6 ?
    C10 C11 H11A . . 117.6 ?
    Ru1 C11 H11A . . 117.6 ?
    C11 C12 C13 . . 117.7(4) ?
    C11 C12 C17 . . 122.8(5) ?
    C13 C12 C17 . . 119.5(4) ?
    C11 C12 Ru1 . . 70.7(3) ?
    C13 C12 Ru1 . . 68.4(3) ?
    C17 C12 Ru1 . . 129.4(3) ?
    C14 C13 C12 . . 123.1(4) ?
    C14 C13 Ru1 . . 71.2(3) ?
    C12 C13 Ru1 . . 74.4(3) ?
    C14 C13 H13A . . 117.9 ?
    C12 C13 H13A . . 117.9 ?
    Ru1 C13 H13A . . 117.9 ?
    C13 C14 C9 . . 117.7(4) ?
    C13 C14 C15 . . 120.3(4) ?
    C9 C14 C15 . . 121.9(4) ?
    C13 C14 Ru1 . . 71.6(3) ?
    C9 C14 Ru1 . . 66.7(2) ?
    C15 C14 Ru1 . . 131.1(3) ?
    C14 C15 H15A . . 109.5 ?
    C14 C15 H15B . . 109.5 ?
    H15A C15 H15B . . 109.5 ?
    C14 C15 H15C . . 109.5 ?
    H15A C15 H15C . . 109.5 ?
    H15B C15 H15C . . 109.5 ?
    C10 C16 H16A . . 109.5 ?
    C10 C16 H16B . . 109.5 ?
    H16A C16 H16B . . 109.5 ?
    C10 C16 H16C . . 109.5 ?
    H16A C16 H16C . . 109.5 ?
    H16B C16 H16C . . 109.5 ?
    C12 C17 H17A . . 109.5 ?
    C12 C17 H17B . . 109.5 ?
    H17A C17 H17B . . 109.5 ?
    C12 C17 H17C . . 109.5 ?
    H17A C17 H17C . . 109.5 ?
    H17B C17 H17C . . 109.5 ?
    N1 C18 C19 . . 112.5(3) ?
    N1 C18 H18A . . 109.1 ?
    C19 C18 H18A . . 109.1 ?
    N1 C18 H18B . . 109.1 ?
    C19 C18 H18B . . 109.1 ?
    H18A C18 H18B . . 107.8 ?
    C20 C19 C24 . . 118.6(4) ?
    C20 C19 C18 . . 118.9(4) ?
    C24 C19 C18 . . 122.4(4) ?
    C21 C20 C19 . . 121.7(4) ?
    C21 C20 H20A . . 119.2 ?
    C19 C20 H20A . . 119.2 ?
    C20 C21 C22 . . 119.6(5) ?
    C20 C21 H21A . . 120.2 ?
    C22 C21 H21A . . 120.2 ?
    C21 C22 C23 . . 119.7(5) ?
    C21 C22 H22A . . 120.1 ?
    C23 C22 H22A . . 120.1 ?
    C22 C23 C24 . . 121.6(4) ?
    C22 C23 H23A . . 119.2 ?
    C24 C23 H23A . . 119.2 ?
    C23 C24 C19 . . 118.7(4) ?
    C23 C24 C25 . . 119.1(4) ?
    C19 C24 C25 . . 122.3(4) ?
    C24 C25 H25A . . 109.5 ?
    C24 C25 H25B . . 109.5 ?
    H25A C25 H25B . . 109.5 ?
    C24 C25 H25C . . 109.5 ?
    H25A C25 H25C . . 109.5 ?
    H25B C25 H25C . . 109.5 ?
    Cl3 C26 Cl4 . . 111.1(3) ?
    Cl3 C26 H26A . . 109.4 ?
    Cl4 C26 H26A . . 109.4 ?
    Cl3 C26 H26B . . 109.4 ?
    Cl4 C26 H26B . . 109.4 ?
    H26A C26 H26B . . 108.0 ?
loop_
    _geom_torsion_atom_site_label_1
    _geom_torsion_atom_site_label_2
    _geom_torsion_atom_site_label_3
    _geom_torsion_atom_site_label_4
    _geom_torsion_site_symmetry_1
    _geom_torsion_site_symmetry_2
    _geom_torsion_site_symmetry_3
    _geom_torsion_site_symmetry_4
    _geom_torsion
    _geom_torsion_publ_flag
    C2 N1 C1 N2 . . . . -0.4(4) ?
    C18 N1 C1 N2 . . . . 178.7(4) ?
    C2 N1 C1 Ru1 . . . . -176.3(4) ?
    C18 N1 C1 Ru1 . . . . 2.8(7) ?
    C7 N2 C1 N1 . . . . 0.7(5) ?
    C8 N2 C1 N1 . . . . -177.2(4) ?
    C7 N2 C1 Ru1 . . . . 177.7(3) ?
    C8 N2 C1 Ru1 . . . . -0.1(5) ?
    C9 Ru1 C1 N1 . . . . -178.4(5) ?
    C10 Ru1 C1 N1 . . . . 150.9(5) ?
    C14 Ru1 C1 N1 . . . . -140.1(5) ?
    C13 Ru1 C1 N1 . . . . -121.6(5) ?
    C11 Ru1 C1 N1 . . . . 148.2(4) ?
    C12 Ru1 C1 N1 . . . . -143.5(5) ?
    Cl1 Ru1 C1 N1 . . . . 58.6(5) ?
    Cl2 Ru1 C1 N1 . . . . -29.6(5) ?
    C9 Ru1 C1 N2 . . . . 6.0(3) ?
    C10 Ru1 C1 N2 . . . . -24.7(3) ?
    C14 Ru1 C1 N2 . . . . 44.2(3) ?
    C13 Ru1 C1 N2 . . . . 62.8(4) ?
    C11 Ru1 C1 N2 . . . . -27.4(5) ?
    C12 Ru1 C1 N2 . . . . 40.8(6) ?
    Cl1 Ru1 C1 N2 . . . . -117.0(3) ?
    Cl2 Ru1 C1 N2 . . . . 154.8(3) ?
    C1 N1 C2 C3 . . . . 180.0(4) ?
    C18 N1 C2 C3 . . . . 0.9(7) ?
    C1 N1 C2 C7 . . . . 0.0(5) ?
    C18 N1 C2 C7 . . . . -179.1(4) ?
    C7 C2 C3 C4 . . . . 2.1(6) ?
    N1 C2 C3 C4 . . . . -177.9(4) ?
    C2 C3 C4 C5 . . . . -1.0(6) ?
    C3 C4 C5 C6 . . . . -1.0(7) ?
    C4 C5 C6 C7 . . . . 2.0(6) ?
    C1 N2 C7 C2 . . . . -0.7(5) ?
    C8 N2 C7 C2 . . . . 177.1(4) ?
    C1 N2 C7 C6 . . . . -179.0(4) ?
    C8 N2 C7 C6 . . . . -1.2(8) ?
    C3 C2 C7 N2 . . . . -179.6(4) ?
    N1 C2 C7 N2 . . . . 0.4(4) ?
    C3 C2 C7 C6 . . . . -1.1(6) ?
    N1 C2 C7 C6 . . . . 178.9(4) ?
    C5 C6 C7 N2 . . . . 177.1(4) ?
    C5 C6 C7 C2 . . . . -0.9(6) ?
    C1 N2 C8 C9 . . . . -8.3(6) ?
    C7 N2 C8 C9 . . . . 174.2(4) ?
    N2 C8 C9 C10 . . . . 98.1(5) ?
    N2 C8 C9 C14 . . . . -71.9(5) ?
    N2 C8 C9 Ru1 . . . . 12.9(5) ?
    C1 Ru1 C9 C10 . . . . -128.3(3) ?
    C14 Ru1 C9 C10 . . . . 129.7(4) ?
    C13 Ru1 C9 C10 . . . . 101.3(3) ?
    C11 Ru1 C9 C10 . . . . 30.3(3) ?
    C12 Ru1 C9 C10 . . . . 65.0(3) ?
    Cl1 Ru1 C9 C10 . . . . -48.2(3) ?
    Cl2 Ru1 C9 C10 . . . . 145.4(2) ?
    C1 Ru1 C9 C14 . . . . 102.0(3) ?
    C10 Ru1 C9 C14 . . . . -129.7(4) ?
    C13 Ru1 C9 C14 . . . . -28.4(3) ?
    C11 Ru1 C9 C14 . . . . -99.5(3) ?
    C12 Ru1 C9 C14 . . . . -64.7(3) ?
    Cl1 Ru1 C9 C14 . . . . -177.9(2) ?
    Cl2 Ru1 C9 C14 . . . . 15.7(4) ?
    C1 Ru1 C9 C8 . . . . -10.9(3) ?
    C10 Ru1 C9 C8 . . . . 117.4(5) ?
    C14 Ru1 C9 C8 . . . . -112.8(4) ?
    C13 Ru1 C9 C8 . . . . -141.3(4) ?
    C11 Ru1 C9 C8 . . . . 147.7(4) ?
    C12 Ru1 C9 C8 . . . . -177.6(4) ?
    Cl1 Ru1 C9 C8 . . . . 69.3(4) ?
    Cl2 Ru1 C9 C8 . . . . -97.1(4) ?
    C14 C9 C10 C11 . . . . 2.5(6) ?
    C8 C9 C10 C11 . . . . -167.2(4) ?
    Ru1 C9 C10 C11 . . . . -56.5(4) ?
    C14 C9 C10 C16 . . . . -177.0(4) ?
    C8 C9 C10 C16 . . . . 13.3(7) ?
    Ru1 C9 C10 C16 . . . . 124.0(4) ?
    C14 C9 C10 Ru1 . . . . 59.0(4) ?
    C8 C9 C10 Ru1 . . . . -110.7(4) ?
    C1 Ru1 C10 C9 . . . . 52.5(3) ?
    C14 Ru1 C10 C9 . . . . -31.2(3) ?
    C13 Ru1 C10 C9 . . . . -68.2(3) ?
    C11 Ru1 C10 C9 . . . . -130.2(4) ?
    C12 Ru1 C10 C9 . . . . -104.4(3) ?
    Cl1 Ru1 C10 C9 . . . . 140.6(2) ?
    Cl2 Ru1 C10 C9 . . . . -126.1(3) ?
    C1 Ru1 C10 C11 . . . . -177.3(3) ?
    C9 Ru1 C10 C11 . . . . 130.2(4) ?
    C14 Ru1 C10 C11 . . . . 99.0(3) ?
    C13 Ru1 C10 C11 . . . . 62.1(3) ?
    C12 Ru1 C10 C11 . . . . 25.8(3) ?
    Cl1 Ru1 C10 C11 . . . . -89.1(3) ?
    Cl2 Ru1 C10 C11 . . . . 4.1(5) ?
    C1 Ru1 C10 C16 . . . . -63.4(4) ?
    C9 Ru1 C10 C16 . . . . -115.9(5) ?
    C14 Ru1 C10 C16 . . . . -147.1(5) ?
    C13 Ru1 C10 C16 . . . . 175.9(5) ?
    C11 Ru1 C10 C16 . . . . 113.9(5) ?
    C12 Ru1 C10 C16 . . . . 139.7(5) ?
    Cl1 Ru1 C10 C16 . . . . 24.7(4) ?
    Cl2 Ru1 C10 C16 . . . . 118.0(4) ?
    C9 C10 C11 C12 . . . . 2.0(7) ?
    C16 C10 C11 C12 . . . . -178.5(4) ?
    Ru1 C10 C11 C12 . . . . -51.5(4) ?
    C9 C10 C11 Ru1 . . . . 53.5(3) ?
    C16 C10 C11 Ru1 . . . . -127.0(4) ?
    C1 Ru1 C11 C12 . . . . 140.7(3) ?
    C9 Ru1 C11 C12 . . . . 105.3(3) ?
    C10 Ru1 C11 C12 . . . . 136.4(4) ?
    C14 Ru1 C11 C12 . . . . 65.9(3) ?
    C13 Ru1 C11 C12 . . . . 29.6(3) ?
    Cl1 Ru1 C11 C12 . . . . -131.1(3) ?
    Cl2 Ru1 C11 C12 . . . . -41.8(3) ?
    C1 Ru1 C11 C10 . . . . 4.3(4) ?
    C9 Ru1 C11 C10 . . . . -31.1(3) ?
    C14 Ru1 C11 C10 . . . . -70.5(3) ?
    C13 Ru1 C11 C10 . . . . -106.9(3) ?
    C12 Ru1 C11 C10 . . . . -136.4(4) ?
    Cl1 Ru1 C11 C10 . . . . 92.4(3) ?
    Cl2 Ru1 C11 C10 . . . . -178.3(2) ?
    C10 C11 C12 C13 . . . . -2.4(7) ?
    Ru1 C11 C12 C13 . . . . -51.5(4) ?
    C10 C11 C12 C17 . . . . 174.2(4) ?
    Ru1 C11 C12 C17 . . . . 125.1(5) ?
    C10 C11 C12 Ru1 . . . . 49.1(4) ?
    C1 Ru1 C12 C11 . . . . -100.0(5) ?
    C9 Ru1 C12 C11 . . . . -65.5(3) ?
    C10 Ru1 C12 C11 . . . . -27.3(3) ?
    C14 Ru1 C12 C11 . . . . -103.7(3) ?
    C13 Ru1 C12 C11 . . . . -131.9(4) ?
    Cl1 Ru1 C12 C11 . . . . 55.6(3) ?
    Cl2 Ru1 C12 C11 . . . . 145.0(3) ?
    C1 Ru1 C12 C13 . . . . 31.8(6) ?
    C9 Ru1 C12 C13 . . . . 66.3(3) ?
    C10 Ru1 C12 C13 . . . . 104.6(3) ?
    C14 Ru1 C12 C13 . . . . 28.1(3) ?
    C11 Ru1 C12 C13 . . . . 131.9(4) ?
    Cl1 Ru1 C12 C13 . . . . -172.6(2) ?
    Cl2 Ru1 C12 C13 . . . . -83.1(3) ?
    C1 Ru1 C12 C17 . . . . 142.9(5) ?
    C9 Ru1 C12 C17 . . . . 177.4(5) ?
    C10 Ru1 C12 C17 . . . . -144.3(5) ?
    C14 Ru1 C12 C17 . . . . 139.2(5) ?
    C13 Ru1 C12 C17 . . . . 111.1(6) ?
    C11 Ru1 C12 C17 . . . . -117.0(6) ?
    Cl1 Ru1 C12 C17 . . . . -61.5(5) ?
    Cl2 Ru1 C12 C17 . . . . 28.0(5) ?
    C11 C12 C13 C14 . . . . -1.9(7) ?
    C17 C12 C13 C14 . . . . -178.5(4) ?
    Ru1 C12 C13 C14 . . . . -54.4(4) ?
    C11 C12 C13 Ru1 . . . . 52.5(4) ?
    C17 C12 C13 Ru1 . . . . -124.1(4) ?
    C1 Ru1 C13 C14 . . . . -31.7(3) ?
    C9 Ru1 C13 C14 . . . . 29.9(3) ?
    C10 Ru1 C13 C14 . . . . 68.8(3) ?
    C11 Ru1 C13 C14 . . . . 105.4(3) ?
    C12 Ru1 C13 C14 . . . . 134.0(4) ?
    Cl1 Ru1 C13 C14 . . . . 147.9(2) ?
    Cl2 Ru1 C13 C14 . . . . -129.1(3) ?
    C1 Ru1 C13 C12 . . . . -165.7(3) ?
    C9 Ru1 C13 C12 . . . . -104.1(3) ?
    C10 Ru1 C13 C12 . . . . -65.2(3) ?
    C14 Ru1 C13 C12 . . . . -134.0(4) ?
    C11 Ru1 C13 C12 . . . . -28.5(3) ?
    Cl1 Ru1 C13 C12 . . . . 13.9(4) ?
    Cl2 Ru1 C13 C12 . . . . 96.9(3) ?
    C12 C13 C14 C9 . . . . 6.2(7) ?
    Ru1 C13 C14 C9 . . . . -49.7(4) ?
    C12 C13 C14 C15 . . . . -176.7(4) ?
    Ru1 C13 C14 C15 . . . . 127.4(4) ?
    C12 C13 C14 Ru1 . . . . 55.9(4) ?
    C10 C9 C14 C13 . . . . -6.4(6) ?
    C8 C9 C14 C13 . . . . 163.8(4) ?
    Ru1 C9 C14 C13 . . . . 52.0(4) ?
    C10 C9 C14 C15 . . . . 176.6(4) ?
    C8 C9 C14 C15 . . . . -13.3(6) ?
    Ru1 C9 C14 C15 . . . . -125.0(4) ?
    C10 C9 C14 Ru1 . . . . -58.4(4) ?
    C8 C9 C14 Ru1 . . . . 111.8(4) ?
    C1 Ru1 C14 C13 . . . . 153.4(3) ?
    C9 Ru1 C14 C13 . . . . -132.7(4) ?
    C10 Ru1 C14 C13 . . . . -101.5(3) ?
    C11 Ru1 C14 C13 . . . . -63.3(3) ?
    C12 Ru1 C14 C13 . . . . -28.0(3) ?
    Cl1 Ru1 C14 C13 . . . . -127.2(4) ?
    Cl2 Ru1 C14 C13 . . . . 55.9(3) ?
    C1 Ru1 C14 C9 . . . . -73.9(3) ?
    C10 Ru1 C14 C9 . . . . 31.2(3) ?
    C13 Ru1 C14 C9 . . . . 132.7(4) ?
    C11 Ru1 C14 C9 . . . . 69.4(3) ?
    C12 Ru1 C14 C9 . . . . 104.6(3) ?
    Cl1 Ru1 C14 C9 . . . . 5.5(5) ?
    Cl2 Ru1 C14 C9 . . . . -171.4(2) ?
    C1 Ru1 C14 C15 . . . . 39.0(5) ?
    C9 Ru1 C14 C15 . . . . 112.8(6) ?
    C10 Ru1 C14 C15 . . . . 144.0(5) ?
    C13 Ru1 C14 C15 . . . . -114.5(6) ?
    C11 Ru1 C14 C15 . . . . -177.8(5) ?
    C12 Ru1 C14 C15 . . . . -142.5(5) ?
    Cl1 Ru1 C14 C15 . . . . 118.4(5) ?
    Cl2 Ru1 C14 C15 . . . . -58.6(5) ?
    C1 N1 C18 C19 . . . . 112.6(5) ?
    C2 N1 C18 C19 . . . . -68.4(5) ?
    N1 C18 C19 C20 . . . . -45.8(5) ?
    N1 C18 C19 C24 . . . . 137.6(4) ?
    C24 C19 C20 C21 . . . . 0.8(7) ?
    C18 C19 C20 C21 . . . . -175.9(4) ?
    C19 C20 C21 C22 . . . . 1.7(7) ?
    C20 C21 C22 C23 . . . . -3.0(8) ?
    C21 C22 C23 C24 . . . . 1.7(7) ?
    C22 C23 C24 C19 . . . . 0.9(7) ?
    C22 C23 C24 C25 . . . . -179.2(5) ?
    C20 C19 C24 C23 . . . . -2.1(6) ?
    C18 C19 C24 C23 . . . . 174.5(4) ?
    C20 C19 C24 C25 . . . . 177.9(4) ?
    C18 C19 C24 C25 . . . . -5.5(7) ?
loop_
    _geom_hbond_atom_site_label_D
    _geom_hbond_atom_site_label_H
    _geom_hbond_atom_site_label_A
    _geom_hbond_site_symmetry_A
    _geom_hbond_distance_DH
    _geom_hbond_distance_HA
    _geom_hbond_distance_DA
    _geom_hbond_angle_DHA
    C15 H15C N2 . 0.98 2.60 3.244(7) 123
    C18 H18A Cl2 . 0.99 2.67 3.468(5) 138
    C23 H23A Cl1 6_555 0.95 2.78 3.730(5) 175
    C26 H26A Cl2 1_565 0.99 2.46 3.431(6) 168
data_global
_journal_data_validation_number     ?
_journal_date_recd_electronic     2009-01-26
_journal_date_accepted     2009-01-28
_journal_name_full     'Acta Crystallographica, Section E'
_journal_year     2009
_journal_volume     65
_journal_issue      3
_journal_page_first     m243
_journal_page_last     m244
_journal_paper_category     QM
_journal_coeditor_code     AT2716
_publ_contact_author_name     'Hakan Arslan'
_publ_contact_author_address
;
Department of Natural Sciences,
Fayetteville State University,
Fayetteville, NC 28301, USA
and
Department of Chemistry,
Faculty of Pharmacy,
Mersin University, Mersin,
TR 33169, Turkey
;
_publ_contact_author_email     'hakan.arslan.acad@gmail.com'
_publ_contact_author_fax     '+1-910-672-1159'
_publ_contact_author_phone     '+1-910-672-1532'
_publ_section_title
;\
Dichlorido[1-(2-methylbenzyl)-3-(\h^6^-2,4,6-trimethylbenzyl)-1<i>H</i>-2,3-\
dihydrobenzimidazol-2-ylidene]ruthenium(II) dichloromethane solvate
;
loop_
    _publ_author_name
    _publ_author_footnote
    _publ_author_address
    'Arslan, Hakan' .
;
Department of Natural Sciences,
Fayetteville State University,
NC 28301, USA
and
Department of Chemistry,
Faculty of Pharmacy,
Mersin University,
Mersin TR 33169, Turkey
;
    'VanDerveer, Don' .
;
Department of Chemistry,
Clemson University,
SC 29634, USA
;
    'Ya\,sar, Sedat' .
;
Department of Chemistry,
Faculty of Sciences and Arts,
\.In\"on\"u University,
Malatya TR 44280, Turkey
;
    '\"Ozdemir, \.Ismail' .
;
Department of Chemistry,
Faculty of Sciences and Arts,
\.In\"on\"u University,
Malatya TR 44280, Turkey
;
    '\,Cetinkaya, Bekir' .
;
Department of Chemistry,
Faculty of Science,
Ege University,
Bornova-\.Izmir TR 35100, Turkey
;
