# Supplementary material for: Dichlorido[1-(2-methyl­benz­yl)-3-(η6-2,4,6-trimethyl­benz­yl)-1H-2,3-dihydro­benzimidazol-2-yl­idene]ruthenium(II) dichloro­methane solvate
Source: Acta Crystallogr Sect E Struct Rep Online. 2009 Feb 4;65(Pt 3):m243–4. doi: 10.1107/S160053680900350X (PMC2968587; doi:10.1107/S160053680900350X)
Supplement: Supplementary file 2 [file e-65-0m243-Isup2.hkl]

# 
# h,k,l, Fc-squared, Fo-squared, sigma(Fo-squared) and status flag 
# 
data_I
_shelx_title ' sy614 in C2/c' 
_shelx_refln_list_code          4 
_shelx_F_calc_maximum      494.37 
_exptl_crystal_F_000      2480.00 
_reflns_d_resolution_high  0.8362 
 
loop_ 
 _symmetry_equiv_pos_as_xyz 
 'x, y, z' 
 '-x, y, -z+1/2' 
 'x+1/2, y+1/2, z' 
 '-x+1/2, y+1/2, -z+1/2' 
 '-x, -y, -z' 
 'x, -y, z-1/2' 
 '-x+1/2, -y+1/2, -z' 
 'x+1/2, -y+1/2, z-1/2' 
 
_cell_length_a    31.3617 
_cell_length_b     8.1014 
_cell_length_c    20.4844 
_cell_angle_alpha  90.000 
_cell_angle_beta  100.108 
_cell_angle_gamma  90.000 
 
_shelx_F_squared_multiplier     1.000 
 
loop_ 
 _refln_index_h 
 _refln_index_k 
 _refln_index_l 
 _refln_F_squared_calc 
 _refln_F_squared_meas 
 _refln_F_squared_sigma 
 _refln_observed_status 
   6   0   0     9750.64     9682.44    297.33 o 
   8   0   0     2615.46     3491.79    753.94 o 
  10   0   0    11888.22    12160.87   1523.28 o 
  12   0   0     2608.87     2924.25    186.86 o 
  14   0   0    54000.60    52598.89    835.70 o 
  16   0   0     2167.42     2544.50    256.76 o 
  18   0   0    54678.85    59374.21   3784.76 o 
  20   0   0     2110.17     1436.88    223.43 o 
  22   0   0   110064.95   121169.48   2060.00 o 
  24   0   0     7191.36     8115.38    391.51 o 
  26   0   0     9255.73     9799.20    464.16 o 
  28   0   0     5158.32     4357.75    580.86 o 
  30   0   0       24.55     -163.90    186.84 o 
  32   0   0    17543.53    19267.97    732.30 o 
  34   0   0     3181.15     2817.75    722.47 o 
  36   0   0    10542.40    11581.76    614.95 o 
   3   1   0     1648.09     1358.92     66.60 o 
   5   1   0     4784.84     5485.49    374.81 o 
   7   1   0     9175.16    11621.48    310.99 o 
   9   1   0     1013.62      250.37     82.44 o 
  11   1   0    11687.58    10944.96    490.76 o 
  13   1   0        0.46      117.61    149.36 o 
  15   1   0    14810.52    15108.80    486.92 o 
  17   1   0    10064.25     9978.20    320.44 o 
  19   1   0      961.67      886.77    101.84 o 
  21   1   0     1277.90     1534.62    150.23 o 
  23   1   0     4827.42     4974.14    192.87 o 
  25   1   0     1167.91     1090.20    134.85 o 
  27   1   0      106.09      -97.70    141.11 o 
  29   1   0     2395.11     2240.27    281.60 o 
  31   1   0     1253.30     1194.05    182.33 o 
  33   1   0       49.08       66.20    192.75 o 
  35   1   0       29.03      -24.63    108.60 o 
   0   2   0   212837.48   215346.58   3068.52 o 
   2   2   0    50814.43    52300.97   1325.52 o 
   4   2   0    64016.50    62589.45    533.46 o 
   6   2   0    62618.79    63810.67    776.03 o 
   8   2   0   170010.81   159164.69   2683.71 o 
  10   2   0    51568.02    47647.93    836.06 o 
  12   2   0    22487.53    19515.01    404.67 o 
  14   2   0    84435.05    81288.64   1729.88 o 
  16   2   0     1624.83     1197.50    149.43 o 
  18   2   0    18009.66    18539.94    231.89 o 
  20   2   0     4544.54     5162.02    243.10 o 
  22   2   0    14607.62    14293.81    246.22 o 
  24   2   0    19569.11    20153.65    344.91 o 
  26   2   0       11.31      -78.67    110.61 o 
  28   2   0     5875.97     5813.74    282.18 o 
  30   2   0     2801.35     2912.87    269.76 o 
  32   2   0     9830.58    10466.90    465.66 o 
  34   2   0     3006.86     2377.97    311.46 o 
  36   2   0     2993.56     2386.04    369.19 o 
   1   3   0     1947.06     1733.89    150.95 o 
   3   3   0    21702.39    21795.79    204.04 o 
   5   3   0       35.03       35.40     39.19 o 
   7   3   0    20430.92    19351.41    269.55 o 
   9   3   0     3940.50     3454.11    123.47 o 
  11   3   0     4038.59     3453.89    132.20 o 
  13   3   0     9719.06    10050.05    247.83 o 
  15   3   0    19827.34    18893.66    383.84 o 
  17   3   0    15147.96    14610.57    240.27 o 
  19   3   0     1483.26     1486.59    130.79 o 
  21   3   0     5925.41     6223.44    221.12 o 
  23   3   0     1181.14     1167.50    133.46 o 
  25   3   0     1680.57     1291.06    147.33 o 
  27   3   0      854.95      850.90    134.86 o 
  29   3   0     3552.80     3331.02    458.75 o 
  31   3   0     2155.03     2543.97    262.06 o 
  33   3   0     2088.84     1662.73    172.58 o 
  35   3   0      960.87      850.33    190.52 o 
   0   4   0    19278.91    16967.21    458.90 o 
   2   4   0     1703.36     1861.10    179.68 o 
   4   4   0    11073.51    10692.34    247.09 o 
   6   4   0    29026.68    32275.82    391.57 o 
   8   4   0    43256.30    43636.15    561.39 o 
  10   4   0    83409.85    89111.35   1383.27 o 
  12   4   0    33295.79    32894.23    485.68 o 
  14   4   0    32655.45    32067.26    417.15 o 
  16   4   0      410.89      281.23     72.67 o 
  18   4   0    10123.46    10260.25    280.44 o 
  20   4   0     1381.71     1276.48    136.35 o 
  22   4   0     8059.20     7685.67    434.69 o 
  24   4   0     6732.49     5903.86    464.76 o 
  26   4   0     1239.47     1154.03    143.16 o 
  28   4   0     1795.83     1520.12    171.49 o 
  30   4   0     2971.04     3067.54    418.17 o 
  32   4   0     2913.67     1943.26    297.73 o 
   1   5   0    19458.93    20924.61    597.84 o 
   3   5   0    51952.79    52016.59    637.81 o 
   5   5   0     1363.91     2966.69    617.10 o 
   7   5   0    32534.79    34913.06    473.78 o 
   9   5   0    24273.71    26649.51    789.12 o 
  11   5   0     4158.96     4651.76    301.11 o 
  13   5   0     9343.79     8779.84    168.11 o 
  15   5   0     4486.79     4779.90    203.20 o 
  17   5   0     7980.03     7767.30    359.97 o 
  19   5   0    10075.84    10389.32    287.37 o 
  21   5   0     9974.87     9850.25    330.22 o 
  23   5   0     4459.27     4044.95    491.22 o 
  25   5   0    15586.62    16759.16    514.39 o 
  27   5   0     3131.21     3521.07    469.42 o 
  29   5   0     4944.30     4714.27    294.89 o 
  31   5   0     8232.46     8108.49    406.39 o 
   0   6   0    37213.85    41711.10   1149.18 o 
   2   6   0     2408.13     4574.91    682.36 o 
   4   6   0    12391.72    12116.26    260.31 o 
   6   6   0       32.70      181.58    115.52 o 
   8   6   0      161.52      241.30     79.09 o 
  10   6   0      205.80      201.64     73.39 o 
  12   6   0       26.42      271.64    152.84 o 
  14   6   0     2895.60     2929.08    214.29 o 
  16   6   0      272.15      156.84     67.94 o 
  18   6   0     4181.94     3827.20    470.50 o 
  20   6   0     1713.57     2362.86    233.32 o 
  22   6   0     7152.17     7568.53    389.39 o 
  24   6   0      343.12      216.20     68.42 o 
  26   6   0      298.42      238.04     61.02 o 
  28   6   0       86.10      174.98     68.32 o 
   1   7   0      234.27      697.36    173.76 o 
   3   7   0    17965.60    19631.48   2373.26 o 
   5   7   0     1330.60     1427.70    479.90 o 
   7   7   0    33052.43    34153.05    824.41 o 
   9   7   0        2.04      439.38    355.90 o 
  11   7   0    29023.48    29651.53    717.70 o 
  13   7   0     1529.63     1590.13    183.69 o 
  15   7   0    11028.28    10884.72    406.79 o 
  17   7   0     9398.59    15684.04   3496.81 o 
  19   7   0       64.18       94.63     77.83 o 
  21   7   0     8677.59     9655.99    494.82 o 
  23   7   0     1036.20      919.94    110.49 o 
  25   7   0     6994.03     7251.97    374.86 o 
   0   8   0     2640.48     3271.43    349.43 o 
   2   8   0      797.29     1854.49   3022.30 o 
   4   8   0      550.53      550.29    215.13 o 
   6   8   0      120.84      557.74    889.64 o 
   8   8   0       33.00     -110.09    119.58 o 
  10   8   0      106.17      870.64   1973.34 o 
  12   8   0     4880.76     8345.48   2481.00 o 
  14   8   0      630.68      341.64    102.93 o 
  16   8   0     1336.73      999.31    170.64 o 
  18   8   0      738.78     1057.67    405.83 o 
  20   8   0       75.20      172.22     99.16 o 
   1   9   0     4224.35     3862.88    534.73 o 
   3   9   0     7706.20    10521.88   4074.53 o 
   5   9   0     2501.31     2027.37    234.67 o 
   7   9   0     6310.48     5701.90    390.07 o 
   9   9   0      844.29      801.39    460.08 o 
  11   9   0    13391.50    13192.85    462.12 o 
  13   9   0      553.60      870.03    713.30 o 
 -35   1   1       46.79      -22.30    114.00 o 
 -33   1   1    36517.06    41944.64   8450.52 o 
 -31   1   1     1468.70     1538.08    233.03 o 
 -29   1   1     9205.79     9030.89    775.57 o 
 -27   1   1     6517.24     6794.02    827.33 o 
 -25   1   1     7634.45     7024.60    367.87 o 
 -23   1   1    15664.86    15484.13    301.10 o 
 -21   1   1     2282.22     2194.45    214.06 o 
 -19   1   1   107250.66   121942.91   4188.36 o 
 -17   1   1      618.85      212.09     97.66 o 
 -15   1   1    91108.55    99213.79   1373.56 o 
 -13   1   1     5849.87     6321.13    778.75 o 
 -11   1   1   161309.39   150438.36    788.03 o 
  -9   1   1    20249.44    17565.13    311.66 o 
  -7   1   1      182.43     1764.22    245.85 o 
  -5   1   1    31234.76    32268.79   1165.09 o 
  -3   1   1      580.49      710.23     68.28 o 
   1   1   1    24642.03    26470.86    445.00 o 
   3   1   1   118762.28   116467.98   1214.15 o 
   5   1   1   173944.02   174240.80   3102.67 o 
   7   1   1    17853.55    18870.51    476.13 o 
   9   1   1     8805.95     6844.63    274.00 o 
  11   1   1     9318.54     8837.79    243.09 o 
  13   1   1    50456.45    51112.42    989.01 o 
  15   1   1       46.25       23.62     60.71 o 
  17   1   1    20105.93    20129.04    261.77 o 
  19   1   1     2133.02     2276.53    167.93 o 
  21   1   1    20490.20    20842.70    288.51 o 
  23   1   1      725.60      586.18     84.93 o 
  25   1   1     3213.79     3351.81    285.00 o 
  27   1   1    13754.03    14483.98    674.85 o 
  29   1   1     3821.81     3843.10    675.92 o 
  31   1   1      492.51      351.73    144.53 o 
  33   1   1     4011.60     4314.30    344.24 o 
  35   1   1     4312.38     4350.66    381.55 o 
 -36   2   1      276.87      172.92    143.83 o 
 -34   2   1      892.57      739.80    167.28 o 
 -32   2   1      747.30      539.51    117.07 o 
 -30   2   1     1897.40     2048.94    227.53 o 
 -28   2   1       92.49       56.87    115.55 o 
 -26   2   1     2044.89     2012.81    247.06 o 
 -24   2   1      914.72      982.42     99.48 o 
 -22   2   1      826.91      860.84     79.65 o 
 -20   2   1      952.30     1064.05     96.61 o 
 -18   2   1     5780.26     6118.02    190.36 o 
 -16   2   1    16905.04    18554.02    557.16 o 
 -14   2   1      992.65     1304.43    138.05 o 
 -12   2   1    56946.12    57540.88   2134.52 o 
 -10   2   1    37016.28    36519.69    728.29 o 
  -8   2   1    43455.22    46796.96   2462.10 o 
  -6   2   1    18084.22    16233.17    260.04 o 
  -4   2   1    24807.12    26736.91    740.76 o 
  -2   2   1     3731.94     5338.78    361.08 o 
   0   2   1     1612.54     5297.93    660.20 o 
   2   2   1    19526.17    23441.90    841.18 o 
   4   2   1      442.43      611.02     91.21 o 
   6   2   1    25288.59    27855.14   1089.48 o 
   8   2   1     1107.64      779.74    100.50 o 
  10   2   1    37728.12    35936.25    909.33 o 
  12   2   1     2095.73     1963.93    135.71 o 
  14   2   1     9334.95     7939.43    304.08 o 
  16   2   1     5216.66     4886.52    154.32 o 
  18   2   1     3395.92     2828.55    155.07 o 
  20   2   1     4734.48     5301.27    191.13 o 
  22   2   1     5507.32     5549.14    219.57 o 
  24   2   1      690.15      453.56     80.70 o 
  26   2   1      250.07       -7.23     98.97 o 
  28   2   1      813.95      949.25    129.86 o 
  30   2   1     1360.49     1313.03    166.91 o 
  32   2   1      362.86      340.49     94.10 o 
  34   2   1      802.50      652.95    144.50 o 
 -35   3   1      132.21      122.50     63.85 o 
 -33   3   1     6200.21     6144.59    713.40 o 
 -31   3   1     3194.58     3131.85    360.45 o 
 -29   3   1     3011.15     2834.28    246.28 o 
 -27   3   1     6833.44     6687.48    356.09 o 
 -25   3   1    30297.41    30261.91    815.76 o 
 -23   3   1     7375.28     9340.11   1133.30 o 
 -21   3   1    34204.96    35068.57    673.42 o 
 -19   3   1    30633.59    31050.68    340.73 o 
 -17   3   1     3550.76     3374.62    190.61 o 
 -15   3   1    19041.05    17903.94    278.79 o 
 -13   3   1    20618.95    22739.54   1097.17 o 
 -11   3   1    71302.82    71014.88   1566.72 o 
  -9   3   1    39189.66    36295.63    299.85 o 
  -7   3   1    12837.74    12233.97    389.29 o 
  -5   3   1    22760.01    22513.51   1026.11 o 
  -3   3   1     3450.88     2852.81    128.90 o 
  -1   3   1      749.98      599.92    122.41 o 
   1   3   1     4450.58     3828.27    194.48 o 
   3   3   1    22032.33    19605.35    193.62 o 
   5   3   1    53755.86    56922.44   1488.01 o 
   7   3   1    21209.14    23064.70    218.05 o 
   9   3   1    11913.61    12877.86    208.71 o 
  11   3   1    30302.78    25895.13    284.88 o 
  13   3   1    32377.43    30912.67    476.45 o 
  15   3   1      183.59      194.01     49.01 o 
  17   3   1     7462.93     7182.26    182.66 o 
  19   3   1    11703.83    11349.73    190.18 o 
  21   3   1       45.21       42.07     48.03 o 
  23   3   1     8102.80     8859.91    419.58 o 
  25   3   1      928.54      609.35     90.91 o 
  27   3   1     7610.50     7578.99    578.16 o 
  29   3   1     1053.81      814.91    108.17 o 
  31   3   1        7.78       56.69     86.36 o 
  33   3   1      859.81      556.91    211.93 o 
 -32   4   1     2395.64     2195.29    308.21 o 
 -30   4   1     2892.50     2999.32    415.36 o 
 -28   4   1      192.04       87.63     73.51 o 
 -26   4   1     3009.24     2974.16    584.46 o 
 -24   4   1     6582.06     5715.38    460.51 o 
 -22   4   1     1221.04     1200.64    168.52 o 
 -20   4   1    11824.80    12600.42    335.75 o 
 -18   4   1     6370.95     5924.69    173.54 o 
 -16   4   1    10310.31    10650.32    696.84 o 
 -14   4   1    13828.30    15298.11    622.89 o 
 -12   4   1    12857.82    14842.28   2589.83 o 
 -10   4   1      152.08      160.67     46.16 o 
  -8   4   1    24534.46    23817.12    390.33 o 
  -6   4   1     5355.98     4923.86    245.53 o 
  -4   4   1    29814.67    31101.21    502.12 o 
  -2   4   1    84113.45    92798.17   3279.61 o 
   0   4   1     8536.38     9625.63    206.63 o 
   2   4   1    63468.48    72169.20   3325.04 o 
   4   4   1     1479.41     1916.98    222.70 o 
   6   4   1     9898.53     9068.07    337.47 o 
   8   4   1     7501.56     7721.56    258.05 o 
  10   4   1      169.59      145.43     57.16 o 
  12   4   1    21224.89    21361.18    245.95 o 
  14   4   1      197.21      151.81     62.50 o 
  16   4   1    22629.67    22802.77    375.71 o 
  18   4   1     5906.31     5304.47    193.35 o 
  20   4   1    31395.37    32988.04    671.96 o 
  22   4   1      651.15      484.57    105.95 o 
  24   4   1     9617.49     9594.32    360.74 o 
  26   4   1     1195.88     1030.08    137.57 o 
  28   4   1     2138.01     2163.10    296.14 o 
  30   4   1     8055.73     8237.53    465.75 o 
  32   4   1      410.50      216.65     86.60 o 
 -31   5   1      907.08      655.42    241.56 o 
 -29   5   1      559.55      350.12     83.91 o 
 -27   5   1     1147.34     1031.71    130.73 o 
 -25   5   1     1119.15      975.98    177.14 o 
 -23   5   1     6225.88    12808.33   2452.07 o 
 -21   5   1     4838.03     4381.17    585.34 o 
 -19   5   1    11292.09    11450.55    265.15 o 
 -17   5   1       42.73      129.50    104.75 o 
 -15   5   1      986.31     1066.40     88.83 o 
 -13   5   1       14.36       31.76     66.35 o 
 -11   5   1     6387.75     6736.70    195.47 o 
  -9   5   1     5302.56     5885.92    376.01 o 
  -7   5   1     2274.68     3023.75    399.62 o 
  -5   5   1    22631.36    24646.45   1527.67 o 
  -3   5   1     4279.58     5561.17    379.05 o 
  -1   5   1    16175.53    16010.53    246.48 o 
   1   5   1     3664.97     3406.45    197.45 o 
   3   5   1    21346.44    20773.22   1036.50 o 
   5   5   1      511.97      474.52     71.22 o 
   7   5   1       21.90      119.71     74.24 o 
   9   5   1      795.49     1064.64     96.45 o 
  11   5   1      203.12      243.10     46.62 o 
  13   5   1     4327.79     4041.47    204.07 o 
  15   5   1      926.20      748.65     79.56 o 
  17   5   1     8862.59     8502.66    290.42 o 
  19   5   1     1253.32     1106.48    166.56 o 
  21   5   1       24.29     -127.58     85.06 o 
  23   5   1       82.25       63.02     79.11 o 
  25   5   1      245.82      160.36     74.69 o 
  27   5   1     1519.39     1352.84    178.94 o 
  29   5   1      275.35      448.51     85.47 o 
  31   5   1      150.38       44.52     81.61 o 
 -28   6   1      881.19      630.66    178.08 o 
 -26   6   1     9305.38     9847.54    316.49 o 
 -24   6   1      488.04      383.67     68.89 o 
 -22   6   1    14809.33    15815.23    559.53 o 
 -20   6   1     1216.30     1237.37    135.64 o 
 -18   6   1      529.91     1436.61    737.43 o 
 -16   6   1     6254.64     6618.15    392.24 o 
 -14   6   1        2.80       57.57     89.90 o 
 -12   6   1    23417.53    23170.24    655.87 o 
 -10   6   1     1519.12     3025.46    462.50 o 
  -8   6   1    26588.78    33646.11   3230.38 o 
  -6   6   1     1364.49     2074.59    293.48 o 
  -4   6   1    24170.48    25698.79    386.77 o 
  -2   6   1    15972.47    16807.05    834.37 o 
   0   6   1     4025.32     4749.72    255.32 o 
   2   6   1    19809.84    19323.73    331.43 o 
   4   6   1     1414.61     1891.36    299.81 o 
   6   6   1    13187.99    13573.69    278.12 o 
   8   6   1    18937.46    19146.86    354.03 o 
  10   6   1    22343.69    22003.07    470.56 o 
  12   6   1    13532.25    13679.51    481.08 o 
  14   6   1     7837.88     7245.98    312.87 o 
  16   6   1    10725.69    10246.41    558.34 o 
  18   6   1     2482.69     2308.40    356.72 o 
  20   6   1    12660.26    13300.63    342.19 o 
  22   6   1     7225.30     6459.66    395.95 o 
  24   6   1    10701.95    11007.45    321.39 o 
  26   6   1     7883.53     7621.09    439.11 o 
  28   6   1     3374.25     3438.81    456.83 o 
 -25   7   1        1.36      -25.09     78.86 o 
 -23   7   1     2119.78     2249.50    246.59 o 
 -21   7   1      406.39      287.08     69.17 o 
 -19   7   1     2124.25     2181.25    236.65 o 
 -17   7   1      434.01      394.95    260.91 o 
 -15   7   1     1214.23     1065.47    184.63 o 
 -13   7   1     4544.60    11744.76   6386.64 o 
 -11   7   1      206.19      116.93     52.79 o 
  -9   7   1      807.42      592.51    129.11 o 
  -7   7   1       75.35      823.19    330.42 o 
  -5   7   1     2311.13     2187.06    403.50 o 
  -3   7   1     3585.24     3593.98    638.42 o 
  -1   7   1    10319.16     9509.93    863.09 o 
   1   7   1      260.76      415.82    176.03 o 
   3   7   1     4621.58     4956.22    455.57 o 
   5   7   1      320.90      886.47   2331.96 o 
   7   7   1       43.85       13.59     85.52 o 
   9   7   1     2759.22     2806.90    337.85 o 
  11   7   1     3029.57     2734.30    407.74 o 
  13   7   1     1556.39     1369.76    169.22 o 
  15   7   1      650.52      466.38    113.00 o 
  17   7   1      553.17      235.23     94.15 o 
  19   7   1     1304.25     1297.51    146.93 o 
  21   7   1     1825.92     1363.72    151.26 o 
  23   7   1     1368.74     1303.40    262.40 o 
  25   7   1      969.77      823.70    133.35 o 
 -20   8   1     1550.22     1359.04    162.65 o 
 -18   8   1     4707.65     4348.61    464.18 o 
 -16   8   1    10536.92     9943.21    626.08 o 
 -14   8   1       51.32       43.45     45.73 o 
 -12   8   1    12593.58    13037.33    677.52 o 
 -10   8   1     7193.88     7774.47    436.32 o 
  -8   8   1    17516.28    18780.09    539.73 o 
  -6   8   1     2114.40     2783.31    669.36 o 
  -4   8   1    17081.57    22054.96   4317.43 o 
  -2   8   1     4520.34     4554.31    743.34 o 
   0   8   1     2887.57     3320.20    553.87 o 
   2   8   1    17196.12    24562.21   6016.08 o 
   4   8   1      399.21      303.67    197.60 o 
   6   8   1    22864.38    26208.70   1288.88 o 
   8   8   1     5239.90     4916.60    406.04 o 
  10   8   1    34262.33    36943.39    633.11 o 
  12   8   1     3822.26     3920.03    365.35 o 
  14   8   1     5239.86     5021.34    646.75 o 
  16   8   1     9854.75    10494.88    396.95 o 
  18   8   1        6.58      170.45     61.86 o 
  20   8   1     9039.44     9150.86    610.96 o 
 -13   9   1      865.38      611.76    103.47 o 
 -11   9   1        0.75      149.17     98.98 o 
  -9   9   1       52.60       55.68    104.72 o 
  -7   9   1        0.02      114.53     61.52 o 
  -5   9   1    11268.35    13535.33   1385.27 o 
  -3   9   1     2108.08     1720.62    301.14 o 
  -1   9   1    15379.93    16389.21    595.35 o 
   1   9   1     1846.11     4504.63   2506.67 o 
   3   9   1     4879.19     4685.34    595.80 o 
   5   9   1        3.26      441.25    378.75 o 
   7   9   1      114.32      -13.02    112.78 o 
   9   9   1      140.46      218.87    121.43 o 
  11   9   1     1778.87     1846.09    258.57 o 
  13   9   1       28.36        3.86     96.18 o 
 -36   0   2      352.78      318.62    119.32 o 
 -34   0   2    13553.87    15584.18    621.51 o 
 -32   0   2     2089.18     1683.57    312.06 o 
 -30   0   2     7101.00     6743.46   1092.88 o 
 -28   0   2    16800.90    16609.53    812.28 o 
 -26   0   2     4993.92     4607.72    393.22 o 
 -24   0   2     3743.42     4415.15    543.57 o 
 -22   0   2     7791.10     8676.93    519.90 o 
 -20   0   2    37708.89    39469.61   3536.94 o 
 -16   0   2    42123.44    42607.41    582.35 o 
 -14   0   2     5696.98     5943.33    304.02 o 
 -12   0   2    26180.94    26934.59    323.84 o 
 -10   0   2     6807.92     6729.15    457.95 o 
  -8   0   2     4996.06     5771.58    732.34 o 
  -6   0   2   123656.16   127442.31   1309.56 o 
  -4   0   2     1724.19     1547.21    220.28 o 
   4   0   2    53655.96    49220.94    463.83 o 
   6   0   2    22200.60    23971.31   1393.80 o 
   8   0   2    19589.06    21097.03    522.40 o 
  10   0   2     1761.20     1003.55    288.79 o 
  12   0   2     4384.47     3887.27    283.75 o 
  14   0   2      487.73       53.70     86.60 o 
  16   0   2    74859.27    79377.66   1259.39 o 
  18   0   2    72599.56    74034.49   1260.63 o 
  20   0   2     7275.27     7659.19    316.71 o 
  22   0   2    23857.01    25710.56    801.98 o 
  24   0   2     1402.54     1654.48    148.45 o 
  26   0   2    16849.01    18555.34    689.69 o 
  28   0   2     8125.49     9484.51   1239.73 o 
  30   0   2     4446.58     4520.34   1137.46 o 
  32   0   2    12477.06    13770.80    641.83 o 
  34   0   2      418.03      295.02    206.51 o 
  36   0   2     2228.66     2824.96    452.36 o 
 -37   1   2     1688.25     1542.09    194.21 o 
 -35   1   2       37.48      -25.28    105.78 o 
 -33   1   2        2.04      -10.40     83.37 o 
 -31   1   2       71.08      190.22    233.06 o 
 -29   1   2        0.00     -132.43    184.88 o 
 -27   1   2     2548.31     2356.85    348.37 o 
 -25   1   2     1544.59     1589.89    153.45 o 
 -23   1   2    15487.14    15256.82    483.68 o 
 -21   1   2     2890.46     2715.92    197.85 o 
 -19   1   2     4696.92     5830.45    458.74 o 
 -17   1   2     3305.74     3587.99    171.68 o 
 -15   1   2    18223.28    18258.52    321.22 o 
 -13   1   2     1362.68     1512.27    225.44 o 
 -11   1   2    17256.64    18120.42    221.05 o 
  -9   1   2      680.39      301.04    107.01 o 
  -7   1   2     8546.64     9791.61    379.16 o 
  -5   1   2    13851.56    12357.72    676.60 o 
  -3   1   2       21.09      -92.71     61.81 o 
  -1   1   2        3.16      -80.07     53.38 o 
   1   1   2    94857.84    95270.95    766.64 o 
   3   1   2     2138.84     1565.69    115.13 o 
   5   1   2    82145.02    86311.53   1589.37 o 
   7   1   2     4105.53     4394.74    276.43 o 
   9   1   2     7362.95     7543.89    179.11 o 
  11   1   2     3090.12     2388.95    159.95 o 
  13   1   2     5292.17     4996.83    152.48 o 
  15   1   2     1579.07     2163.54    153.39 o 
  17   1   2      438.72      159.84     59.32 o 
  19   1   2     1350.04     1090.24    101.03 o 
  21   1   2     4899.82     5131.12    244.19 o 
  23   1   2      135.94       86.32     42.31 o 
  25   1   2      364.05      308.61    151.09 o 
  27   1   2     4769.85     4942.39    570.52 o 
  29   1   2       27.42     -194.73    133.45 o 
  31   1   2     3833.73     3966.41    399.46 o 
  33   1   2        0.66      -89.87    108.68 o 
  35   1   2      163.08      134.72    132.51 o 
 -36   2   2       62.35       40.68     83.15 o 
 -34   2   2      156.87      329.24     85.64 o 
 -32   2   2     1966.68     1763.20    215.49 o 
 -30   2   2     4461.48     4421.42    704.08 o 
 -28   2   2    12075.28    12323.30    367.32 o 
 -26   2   2     6161.18     6367.53    336.01 o 
 -24   2   2       76.49      178.72     53.95 o 
 -22   2   2     4268.27     3937.69    198.15 o 
 -20   2   2    12261.20    12210.56    225.86 o 
 -18   2   2     2145.45     4744.89   1093.71 o 
 -16   2   2     2113.84     1835.22    152.52 o 
 -14   2   2    57556.40    68473.06   2824.02 o 
 -12   2   2     1350.11     3344.61    780.55 o 
 -10   2   2     5497.33     5678.84    600.66 o 
  -8   2   2    23581.25    22658.21    362.71 o 
  -6   2   2     1210.69      776.50    108.88 o 
  -4   2   2     1298.60     1591.77    202.01 o 
  -2   2   2    28960.41    30381.80    768.28 o 
   0   2   2      844.21     1800.57    258.22 o 
   2   2   2    11854.52    11775.06    255.39 o 
   4   2   2    12903.29    10204.61    209.36 o 
   6   2   2     1081.75      721.67     86.37 o 
   8   2   2   142906.03   149813.17   4128.87 o 
  10   2   2     6849.46     5862.43    178.46 o 
  12   2   2    34229.45    35131.96    606.34 o 
  14   2   2      234.77      -17.85     49.53 o 
  16   2   2    11105.36    11459.17    171.12 o 
  18   2   2    58368.30    62392.89    619.34 o 
  20   2   2     2254.21     1835.47    195.99 o 
  22   2   2    23050.41    23559.22    301.82 o 
  24   2   2     1735.80     1928.41    203.54 o 
  26   2   2    10758.10    11302.95    534.59 o 
  28   2   2      308.72      451.42     95.85 o 
  30   2   2     2524.60     2946.68    346.60 o 
  32   2   2     6746.01     6858.44    579.98 o 
  34   2   2     1799.33     1332.26    182.87 o 
 -35   3   2     1277.76     1168.09    183.00 o 
 -33   3   2       25.05      142.92     98.78 o 
 -31   3   2      937.41      947.15    116.77 o 
 -29   3   2     1356.62     1223.28    167.22 o 
 -27   3   2     5996.93     6236.89    295.05 o 
 -25   3   2      102.11       33.89    114.46 o 
 -23   3   2     6817.11    10519.13    821.65 o 
 -21   3   2     3342.85     3086.17    325.91 o 
 -19   3   2     4911.36     8534.75   1360.31 o 
 -17   3   2     8035.72     9694.45   1722.92 o 
 -15   3   2      204.85      325.04     94.78 o 
 -13   3   2     9818.17    13887.67   1135.73 o 
 -11   3   2     8895.43     8854.71    295.59 o 
  -9   3   2     1403.15     2690.18    163.91 o 
  -7   3   2     8651.92     9368.99    516.34 o 
  -5   3   2     1365.27     1786.07    132.70 o 
  -3   3   2    44710.80    45025.61    448.38 o 
  -1   3   2     6710.63     6553.01    207.72 o 
   1   3   2    28206.37    27837.18    209.35 o 
   3   3   2       86.58      -77.89    127.77 o 
   5   3   2    20456.43    17563.31    186.06 o 
   7   3   2      220.68        7.13     62.05 o 
   9   3   2    26643.50    27735.06    585.95 o 
  11   3   2      947.05      657.86     85.71 o 
  13   3   2      144.89       81.45     39.80 o 
  15   3   2    11314.16    10763.59    208.00 o 
  17   3   2     1003.96     1023.49     89.81 o 
  19   3   2    11868.35    11329.67    246.33 o 
  21   3   2     2062.94     1837.95    186.78 o 
  23   3   2      557.13      540.32    137.03 o 
  25   3   2     2460.21     2430.44    211.33 o 
  27   3   2      989.91     1034.57    144.44 o 
  29   3   2      427.49      342.79    112.66 o 
  31   3   2      608.07      517.61    116.23 o 
  33   3   2     3518.17     3519.78    383.38 o 
 -34   4   2      442.06      329.09    118.22 o 
 -32   4   2      127.06      139.49     92.46 o 
 -30   4   2     4840.52     4791.20    323.24 o 
 -28   4   2     2217.27     2511.66    312.13 o 
 -26   4   2      356.52      238.04    129.01 o 
 -24   4   2     1128.81     7810.76   6105.57 o 
 -22   4   2      973.27     1104.41    138.61 o 
 -20   4   2     6589.05     7684.39    630.73 o 
 -18   4   2     3945.03    10688.42   1583.12 o 
 -16   4   2     6783.00     7468.06    719.76 o 
 -14   4   2     7434.19     6622.60    177.18 o 
 -12   4   2     3367.44     8356.83    930.68 o 
 -10   4   2       27.69     2692.83    816.73 o 
  -8   4   2     3250.64     9863.30   4352.95 o 
  -6   4   2    15509.48    17785.93   1697.23 o 
  -4   4   2     2798.39     5180.95    279.90 o 
  -2   4   2     2043.00    25541.87  10180.21 o 
   0   4   2      382.06      530.48    144.09 o 
   2   4   2     9380.34    10726.69    277.18 o 
   4   4   2    31499.55    32923.90    377.22 o 
   6   4   2     3101.70     3759.64    352.21 o 
   8   4   2    78913.59    83323.19   1450.64 o 
  10   4   2    25622.67    25532.80    256.43 o 
  12   4   2     9745.36    10273.29    179.77 o 
  14   4   2      628.80      705.70     90.15 o 
  16   4   2     7120.17     6704.52    172.25 o 
  18   4   2    10657.80    10411.00    202.44 o 
  20   4   2      544.21      807.16    155.62 o 
  22   4   2     8863.81     8769.37    349.81 o 
  24   4   2     1336.24      947.40    191.44 o 
  26   4   2     4955.49     4988.47    617.12 o 
  28   4   2       92.70      -30.68    104.63 o 
  30   4   2     4646.17     4606.87    586.98 o 
  32   4   2     2571.89     2341.16    236.78 o 
 -31   5   2    10392.12    11390.96    414.10 o 
 -29   5   2       15.11      108.04    423.74 o 
 -27   5   2     1931.65     1779.45    242.80 o 
 -25   5   2     3856.98     4831.09    725.51 o 
 -23   5   2     2089.65     2491.77    249.95 o 
 -21   5   2    15211.90    18667.11   1627.40 o 
 -19   5   2       31.50     4512.62   1689.66 o 
 -17   5   2     8545.34    11096.34    961.80 o 
 -15   5   2     6979.81    16792.38   1243.07 o 
 -13   5   2    13776.91    15746.81    993.38 o 
 -11   5   2        5.81     1089.06    839.34 o 
  -9   5   2    20339.32    21527.87   1656.37 o 
  -7   5   2    32561.92    38861.00   3565.25 o 
  -5   5   2    10717.59    12511.43    776.95 o 
  -3   5   2    52868.14    60637.26   3674.89 o 
  -1   5   2     7663.75     7321.96    315.87 o 
   1   5   2    46940.66    50990.14   2239.07 o 
   3   5   2     1413.11     1249.58    140.26 o 
   5   5   2     9655.65    14885.34   2460.66 o 
   7   5   2      493.44      592.93     82.46 o 
   9   5   2     1818.87     2112.04    326.71 o 
  11   5   2    17053.79    16403.60    269.28 o 
  13   5   2     1959.13     2089.76    161.93 o 
  15   5   2    28292.84    29746.95    425.71 o 
  17   5   2     5904.48     5579.94    416.55 o 
  19   5   2    28786.19    29320.55    658.31 o 
  21   5   2      212.98      111.39     62.09 o 
  23   5   2    16730.23    17458.58    375.05 o 
  25   5   2     4441.41     4238.75    294.36 o 
  27   5   2       74.39       82.96     91.36 o 
  29   5   2     5685.96     5195.01    648.42 o 
 -28   6   2      671.90      517.89    102.75 o 
 -26   6   2     6544.27     6119.75    388.97 o 
 -24   6   2      264.68      184.77     67.09 o 
 -22   6   2     1348.45     1055.52    173.55 o 
 -20   6   2     1410.54     1162.36    116.64 o 
 -18   6   2      528.53      339.18     85.83 o 
 -16   6   2     6359.81     5510.70    388.21 o 
 -14   6   2     6718.50     7523.31    606.13 o 
 -12   6   2      127.82      292.74     94.78 o 
 -10   6   2     3491.92     3529.24    355.11 o 
  -8   6   2      163.72       18.68     81.38 o 
  -6   6   2     2087.05     2015.70    184.47 o 
  -4   6   2    15599.17    20071.57   2660.00 o 
  -2   6   2     7298.14     7927.39    259.30 o 
   0   6   2     2859.78     3045.00    330.59 o 
   2   6   2     4483.25     4644.69    256.28 o 
   4   6   2      208.75      263.20    161.82 o 
   6   6   2      951.38      785.55     89.12 o 
   8   6   2      218.71      150.40     43.51 o 
  10   6   2     3114.35     2939.02    241.03 o 
  12   6   2      343.76      338.40    108.64 o 
  14   6   2       97.63       29.01     49.49 o 
  16   6   2     7389.98     7240.88    263.87 o 
  18   6   2     2332.13     2485.13    275.47 o 
  20   6   2     1847.24     1587.80    179.43 o 
  22   6   2      946.05      964.72    105.48 o 
  24   6   2       42.73      -75.77     86.08 o 
  26   6   2       58.96      190.65     80.49 o 
  28   6   2     3191.62     3063.69    355.62 o 
 -25   7   2      926.23      855.88    125.10 o 
 -23   7   2    12193.54    12523.89    353.86 o 
 -21   7   2     5144.75     5792.88    378.57 o 
 -19   7   2     1260.54     1216.73    330.36 o 
 -17   7   2    11945.97    12641.12    464.95 o 
 -15   7   2      237.78      219.52     92.20 o 
 -13   7   2    20584.21    22108.07    560.78 o 
 -11   7   2    13187.06    13331.88   4144.63 o 
  -9   7   2    24519.27    25405.78    887.68 o 
  -7   7   2     9445.87     9075.44    551.46 o 
  -5   7   2     5992.24     6294.14    810.61 o 
  -3   7   2     7275.55     8307.51    808.02 o 
  -1   7   2    18315.07    17571.61    470.95 o 
   1   7   2     4719.48     4366.06    503.13 o 
   3   7   2      118.40      -17.17    114.03 o 
   5   7   2    13439.98    13462.59    567.54 o 
   7   7   2     9961.05    10734.86    560.59 o 
   9   7   2    32452.46    33055.82    802.26 o 
  11   7   2    17157.26    17271.69    514.47 o 
  13   7   2     5860.54     5251.44    379.55 o 
  15   7   2    10121.15     9890.71    462.61 o 
  17   7   2        7.90       40.04     61.44 o 
  19   7   2     2039.93     2034.64    199.87 o 
  21   7   2     4376.37     3514.52    420.30 o 
  23   7   2     2908.82     2822.48    232.44 o 
 -20   8   2      511.58      416.02     95.80 o 
 -18   8   2      341.55      181.04     57.29 o 
 -16   8   2     3802.44     3433.20    379.26 o 
 -14   8   2       16.51      -65.02    127.82 o 
 -12   8   2     1948.31     2142.40    257.03 o 
 -10   8   2       97.10       54.91     83.46 o 
  -8   8   2     1305.95     1214.13    417.61 o 
  -6   8   2      308.99      300.92    128.54 o 
  -4   8   2     2480.10     2141.59    272.45 o 
  -2   8   2     2200.55     2190.71    319.09 o 
   0   8   2      168.38      -20.52    124.71 o 
   2   8   2      256.01      137.03     89.23 o 
   4   8   2      264.27      222.36     67.87 o 
   6   8   2      341.55      219.89     90.43 o 
   8   8   2     1004.03      741.96    156.89 o 
  10   8   2       11.63       90.99    101.80 o 
  12   8   2       87.13       45.39     66.79 o 
  14   8   2     1304.40     1123.23    150.67 o 
  16   8   2       92.51      159.80     93.91 o 
  18   8   2       26.55       82.40     70.26 o 
  20   8   2     1787.02     1448.76    195.52 o 
 -13   9   2     5805.49     5187.91    642.24 o 
 -11   9   2     3908.74     3250.01    410.24 o 
  -9   9   2     6867.66     6265.30    627.90 o 
  -7   9   2     3389.89     3298.39    344.82 o 
  -5   9   2     7744.55     6967.10    800.17 o 
  -3   9   2    10290.17    10614.76   1026.05 o 
  -1   9   2     6243.12     5388.98    400.71 o 
   1   9   2    17755.54    18359.81    808.37 o 
   3   9   2      174.69      214.12     88.36 o 
   5   9   2    16806.16    17556.02    360.40 o 
   7   9   2      850.73      603.73    123.06 o 
   9   9   2     3557.71     3585.36    392.44 o 
  11   9   2     5227.13     4632.34    524.35 o 
 -37   1   3       16.89     -105.75    148.82 o 
 -35   1   3     2397.05     2470.30    275.10 o 
 -33   1   3     8908.64     7919.91    597.76 o 
 -31   1   3      360.03      524.20    160.95 o 
 -29   1   3     9944.01     9576.29    502.84 o 
 -27   1   3     4573.79     6395.43   1323.32 o 
 -25   1   3    12211.68    11861.55    217.95 o 
 -23   1   3    14527.48    14783.91    635.75 o 
 -21   1   3      174.78      635.23    342.13 o 
 -19   1   3     1108.39     1114.51    165.54 o 
 -17   1   3    10020.77    25540.67   7985.03 o 
 -15   1   3    58730.83    62344.34   1507.61 o 
 -13   1   3     3831.34     4237.44    280.56 o 
 -11   1   3    83699.26    91078.38   2261.49 o 
  -9   1   3     8665.67    16273.77   9589.21 o 
  -7   1   3    86421.05    86627.77   1469.65 o 
  -5   1   3     2680.25     3957.79    514.24 o 
  -3   1   3   182091.55   174327.27   5640.91 o 
  -1   1   3   144003.72   134892.06   1406.99 o 
   1   1   3    44209.82    48954.48    700.80 o 
   3   1   3    40736.27    39583.12    581.14 o 
   5   1   3    21218.47    23133.12    456.68 o 
   7   1   3   230919.03   226403.59   3490.03 o 
   9   1   3     3480.31     2809.04     93.87 o 
  11   1   3    47436.86    42412.46    629.19 o 
  13   1   3    25445.32    23857.94    340.49 o 
  15   1   3    36145.21    35575.75    404.70 o 
  17   1   3    27874.81    28121.51    422.23 o 
  19   1   3    21123.78    20116.76    359.03 o 
  21   1   3    73777.95    76870.77    897.30 o 
  23   1   3     2340.81     1715.18    178.89 o 
  25   1   3    15740.06    16398.03    752.30 o 
  27   1   3     2748.12     2314.41    191.60 o 
  29   1   3     9404.02    11088.22    439.62 o 
  31   1   3     7659.29     8739.79    428.97 o 
  33   1   3     1879.02     2272.97    226.72 o 
  35   1   3     6052.10     6142.32    714.69 o 
 -36   2   3      639.36      501.66    118.73 o 
 -34   2   3      449.76      261.72     92.88 o 
 -32   2   3      226.67       68.09    103.71 o 
 -30   2   3     2597.83     2502.10    370.78 o 
 -28   2   3    10219.35    10865.23   1540.00 o 
 -26   2   3     1130.42      868.94    120.44 o 
 -24   2   3     6819.82     7554.13    349.97 o 
 -22   2   3     1030.24     1431.63    470.79 o 
 -20   2   3     3428.15     6331.86    783.16 o 
 -18   2   3    13438.78    14348.50    349.20 o 
 -16   2   3    12556.02    13175.25    216.11 o 
 -14   2   3    17787.31    19683.35   1085.11 o 
 -12   2   3    23722.08    22174.36    485.28 o 
 -10   2   3       29.83       -0.13     40.76 o 
  -8   2   3     4976.85     4535.67    187.92 o 
  -6   2   3    39269.54    37488.10    459.20 o 
  -4   2   3    91580.29    91386.46   1167.26 o 
  -2   2   3    47596.19    51406.49   2000.95 o 
   0   2   3     4554.29     3970.47    447.38 o 
   2   2   3       51.74     -137.09     91.39 o 
   4   2   3    35959.85    33454.05    371.31 o 
   6   2   3    84936.36    86162.05    836.14 o 
   8   2   3    36549.88    34364.23    603.71 o 
  10   2   3    50176.15    47665.35    851.41 o 
  12   2   3     4226.05     4343.03    188.13 o 
  14   2   3        6.41      -67.86     52.08 o 
  16   2   3      768.85      677.12     64.55 o 
  18   2   3     9664.51     9812.12    295.29 o 
  20   2   3     3727.72     3712.05    231.31 o 
  22   2   3      216.21      224.61     64.39 o 
  24   2   3     2766.96     2695.46    370.32 o 
  26   2   3     4528.48     4429.41    486.20 o 
  28   2   3     3217.00     3287.58    319.86 o 
  30   2   3     1348.02     1455.36    161.66 o 
  32   2   3     4623.34     5087.40    347.64 o 
  34   2   3     1157.84     1140.22    165.22 o 
 -35   3   3       97.93       81.52    121.67 o 
 -33   3   3     3680.30     2895.03    358.64 o 
 -31   3   3     2020.88     2045.29    289.96 o 
 -29   3   3     1709.83     1879.31    247.78 o 
 -27   3   3     2821.71     2096.35    423.30 o 
 -25   3   3    16760.21    17244.08    639.57 o 
 -23   3   3     1408.95     1436.24    194.86 o 
 -21   3   3     2745.34     2459.50    238.05 o 
 -19   3   3     8181.61     8956.52    404.02 o 
 -17   3   3      548.17      597.60     81.41 o 
 -15   3   3    75919.42    90935.47   5121.96 o 
 -13   3   3    18954.13    20880.87   1733.89 o 
 -11   3   3    51530.09    54801.54   1028.62 o 
  -9   3   3      253.00      156.08     47.89 o 
  -7   3   3    18204.30    17710.81    264.07 o 
  -5   3   3     7036.13     7384.50    346.93 o 
  -3   3   3    33657.05    32010.38    410.67 o 
  -1   3   3    38783.09    36083.00    376.62 o 
   1   3   3     3329.06     3692.70    254.14 o 
   3   3   3    73465.60    72764.87    578.00 o 
   5   3   3    12106.55    11562.96    141.02 o 
   7   3   3   244406.23   253456.45   1954.98 o 
   9   3   3    20930.04    19312.26    333.62 o 
  11   3   3    29113.22    27503.59    301.06 o 
  13   3   3    49127.78    50151.43    744.83 o 
  15   3   3      364.90      143.52     45.44 o 
  17   3   3    14028.73    13894.08    225.20 o 
  19   3   3     2555.31     2445.37    174.74 o 
  21   3   3    35458.43    36253.96    916.01 o 
  23   3   3      979.27      742.07    146.90 o 
  25   3   3    19400.89    20631.72    590.88 o 
  27   3   3     1009.09     1088.05    143.94 o 
  29   3   3    24501.77    27546.91    435.26 o 
  31   3   3       36.56      138.68     90.41 o 
  33   3   3     4069.01     4325.95    354.82 o 
 -34   4   3     2164.14     1952.09    399.38 o 
 -32   4   3     8821.62     8828.20    558.31 o 
 -30   4   3      280.02       87.51     93.87 o 
 -28   4   3     1232.69     1225.83    147.07 o 
 -26   4   3     3707.69     3974.65    705.51 o 
 -24   4   3      671.16      404.26     95.29 o 
 -22   4   3    10754.88    10714.00    423.55 o 
 -20   4   3     1053.09     1244.59    106.36 o 
 -18   4   3    16011.05    16743.58    550.17 o 
 -16   4   3     1807.80     3049.95    955.92 o 
 -14   4   3    23008.86    23548.61    966.99 o 
 -12   4   3    13720.48    14134.89    593.49 o 
 -10   4   3    11471.12    10621.56    281.21 o 
  -8   4   3     2515.35     2328.84    241.20 o 
  -6   4   3      104.14       47.26     43.00 o 
  -4   4   3    31217.96    30577.62    343.16 o 
  -2   4   3     3515.94     3801.79    317.17 o 
   0   4   3    72505.48    77498.24    565.27 o 
   2   4   3      323.30      152.04     53.43 o 
   4   4   3    32300.98    34246.16    359.77 o 
   6   4   3      344.53      281.39     71.19 o 
   8   4   3      766.66      506.06     73.61 o 
  10   4   3     2699.82     2129.47    205.50 o 
  12   4   3      340.66      251.03     67.29 o 
  14   4   3    22236.41    22367.01    303.09 o 
  16   4   3      485.92      420.48     64.33 o 
  18   4   3    30413.65    30424.83    608.51 o 
  20   4   3      991.81      860.26    143.71 o 
  22   4   3    22273.80    22135.96    562.50 o 
  24   4   3     3444.30     3325.00    355.47 o 
  26   4   3      320.54      161.53     67.78 o 
  28   4   3     3977.06     3780.00    411.50 o 
  30   4   3     3077.39     2873.15    368.03 o 
  32   4   3     3919.00     3662.52    350.23 o 
 -31   5   3       10.33       59.97    103.76 o 
 -29   5   3       30.04       65.26     84.08 o 
 -27   5   3     1648.43     1486.07    186.86 o 
 -25   5   3     2256.28     2295.91    249.29 o 
 -23   5   3     3834.31     3802.95    324.81 o 
 -21   5   3     1475.78     2706.11   2228.21 o 
 -19   5   3      580.73      472.70     91.22 o 
 -17   5   3     9928.19    10259.25    561.64 o 
 -15   5   3     6779.94     6840.19    247.68 o 
 -13   5   3      223.50      176.45     51.99 o 
 -11   5   3     8800.73     9307.91    268.51 o 
  -9   5   3     1814.59     1688.79    192.98 o 
  -7   5   3     5816.57     5398.11    258.64 o 
  -5   5   3    17265.28    19922.04   1430.88 o 
  -3   5   3    26469.51    25410.57    443.28 o 
  -1   5   3    23337.06    25383.47   1797.46 o 
   1   5   3      412.50      464.43     79.04 o 
   3   5   3      324.03      240.05     56.78 o 
   5   5   3       39.87       19.74     69.32 o 
   7   5   3     7995.35     7404.89    197.61 o 
   9   5   3    13880.66    14729.03    627.04 o 
  11   5   3     3644.86     3737.73    240.54 o 
  13   5   3    11248.42    11294.44    274.50 o 
  15   5   3     3376.27     3059.69    243.04 o 
  17   5   3     9488.98     8708.75    391.70 o 
  19   5   3     9142.17     9020.63    421.56 o 
  21   5   3    11059.24    10296.02    363.21 o 
  23   5   3     1563.71     1426.92    180.64 o 
  25   5   3     1023.01      912.61    104.75 o 
  27   5   3     2989.05     2379.52    258.74 o 
  29   5   3     4419.14     3973.57    415.47 o 
 -28   6   3     6103.47     6031.33    695.35 o 
 -26   6   3     2900.90     3419.68    524.64 o 
 -24   6   3     2466.43     2551.43    264.62 o 
 -22   6   3     9198.55     9444.74    291.70 o 
 -20   6   3     1847.71     2040.42    212.65 o 
 -18   6   3     6947.45     9170.66   1245.39 o 
 -16   6   3      410.74      304.19    171.68 o 
 -14   6   3      157.88     1364.56    984.57 o 
 -12   6   3      395.61      591.94    151.59 o 
 -10   6   3     9979.87    13785.89   2917.75 o 
  -8   6   3    29587.63    29933.69    766.33 o 
  -6   6   3     4178.00     6796.29    645.81 o 
  -4   6   3    25885.17    26537.11    538.21 o 
  -2   6   3      443.99     4479.77   1225.41 o 
   0   6   3    19858.75    20805.69    426.37 o 
   2   6   3     1307.16     1940.32    333.20 o 
   4   6   3    21157.77    22533.75   1339.29 o 
   6   6   3      750.50      424.63    187.02 o 
   8   6   3     1279.29     1140.35    144.89 o 
  10   6   3     8491.66     8391.36    421.23 o 
  12   6   3     2842.17     2338.94    266.09 o 
  14   6   3    32719.41    32556.26    685.62 o 
  16   6   3      455.55      262.87     87.79 o 
  18   6   3    19197.71    19468.21    393.99 o 
  20   6   3      837.10      859.22    109.80 o 
  22   6   3     3226.01     3126.37    288.95 o 
  24   6   3     8786.07     8637.53    477.15 o 
  26   6   3      276.10      232.96     85.64 o 
 -25   7   3       64.39      215.90    174.40 o 
 -23   7   3     4487.37     4652.56    455.34 o 
 -21   7   3       67.23      204.47     89.30 o 
 -19   7   3      137.64      270.45     82.06 o 
 -17   7   3     3202.64     2936.37    367.28 o 
 -15   7   3      923.36     5223.83   2120.70 o 
 -13   7   3     3366.90     2735.96    301.91 o 
 -11   7   3      746.45      851.03    156.31 o 
  -9   7   3        3.99     -217.94    145.30 o 
  -7   7   3      121.93      743.63   1979.57 o 
  -5   7   3     7761.94     6947.72    591.39 o 
  -3   7   3     3603.44     4286.84    806.20 o 
  -1   7   3     9176.59     8928.73    526.76 o 
   1   7   3      266.21      321.53    120.63 o 
   3   7   3     1179.93     1906.37   1035.76 o 
   5   7   3      621.57      338.46     87.57 o 
   7   7   3      223.92      168.18     55.30 o 
   9   7   3        1.20      -77.09    108.23 o 
  11   7   3       62.27       85.19    171.11 o 
  13   7   3       92.57      -28.14    105.88 o 
  15   7   3     2033.29     2207.81    240.30 o 
  17   7   3      605.89      506.07     75.39 o 
  19   7   3     1281.75     1653.53    182.98 o 
  21   7   3     3158.75     2822.14    349.83 o 
  23   7   3      483.77      284.12     72.54 o 
 -20   8   3     2322.05     1905.17    278.92 o 
 -18   8   3    13160.16    14120.15    481.84 o 
 -16   8   3     2064.51     2178.48    296.05 o 
 -14   8   3     5843.66     7691.07    793.71 o 
 -12   8   3     4025.95     3939.60    542.14 o 
 -10   8   3     4025.55     3640.45    650.30 o 
  -8   8   3     3914.84     4434.56    526.19 o 
  -6   8   3     1366.93     1286.10    230.10 o 
  -4   8   3    10248.17    16210.67   3696.91 o 
  -2   8   3     6004.79     5791.15    549.28 o 
   0   8   3    14624.77    14665.55    710.09 o 
   2   8   3      767.16      748.66    147.75 o 
   4   8   3    29069.54    29957.18    452.66 o 
   6   8   3     6937.12     7795.38    430.77 o 
   8   8   3     7348.98     7392.11    426.18 o 
  10   8   3    13561.54    14897.98    480.29 o 
  12   8   3     6202.04     6024.04    375.60 o 
  14   8   3     4539.76     4070.66    433.45 o 
  16   8   3      122.58      184.62     68.21 o 
  18   8   3      910.05      606.01    141.80 o 
 -13   9   3     3485.17     3494.99    422.06 o 
 -11   9   3       39.77       55.14     56.54 o 
  -9   9   3      995.34      871.94    361.89 o 
  -7   9   3     1542.18     1600.66    217.90 o 
  -5   9   3      940.36      272.73    236.01 o 
  -3   9   3     3518.39     3471.73    390.02 o 
  -1   9   3     1167.37      714.42    202.08 o 
   1   9   3     1670.42     1893.38    229.16 o 
   3   9   3        7.58       30.49    111.34 o 
   5   9   3     1097.32      676.96    146.44 o 
   7   9   3     1026.00     1227.37    170.37 o 
   9   9   3       51.89      210.12     85.24 o 
  11   9   3        4.39       87.10     75.73 o 
 -36   0   4    13688.82    15310.14    606.43 o 
 -34   0   4    21288.20    23092.07    673.30 o 
 -32   0   4     1164.48     1029.29    246.50 o 
 -30   0   4    20722.60    21759.89    913.25 o 
 -28   0   4     4365.60    14820.41    938.81 o 
 -26   0   4    22606.98    35363.51   1466.57 o 
 -24   0   4    13378.35    12672.38    267.29 o 
 -22   0   4    36803.27    38511.41    675.01 o 
 -20   0   4    52161.66    58497.41   1120.58 o 
 -18   0   4    71353.70   100453.73   2133.97 o 
 -16   0   4     8537.80     7515.11    324.57 o 
 -14   0   4    55039.24    56115.10   1126.64 o 
 -12   0   4   137951.98   136597.67   1859.57 o 
 -10   0   4    11001.41    10345.64    356.00 o 
  -8   0   4   128037.63   126989.63   1606.21 o 
  -2   0   4   119091.09   123516.45   1131.91 o 
   0   0   4    48669.05    43908.04    905.71 o 
   2   0   4   240163.55   227898.52   2942.64 o 
   4   0   4    16848.37    19530.88    748.69 o 
   6   0   4    34310.72    31720.13    769.01 o 
   8   0   4    98278.03    96360.30    951.25 o 
  10   0   4    46184.99    40102.53    651.99 o 
  12   0   4     5113.09     3326.72    662.81 o 
  14   0   4    51672.76    53355.94    923.88 o 
  16   0   4    17442.76    17418.16    472.45 o 
  18   0   4     9137.69     8340.86    268.71 o 
  20   0   4    48161.74    54091.26   1883.97 o 
  22   0   4       19.54       17.44     40.27 o 
  24   0   4    30900.70    32824.39   1192.53 o 
  26   0   4    19342.12    20673.57    981.43 o 
  28   0   4     3788.24     3764.43    706.08 o 
  30   0   4     4262.88     4335.46   1108.61 o 
  32   0   4     2686.81     2529.95    530.38 o 
  34   0   4     7007.27     7655.40    493.01 o 
 -37   1   4      980.36      828.04    174.70 o 
 -35   1   4      193.21      135.05    174.39 o 
 -33   1   4       20.49      470.67    337.30 o 
 -31   1   4     1371.16     1232.52    278.63 o 
 -29   1   4     9570.81     9696.81   1857.63 o 
 -27   1   4     3699.57     3369.25    295.43 o 
 -25   1   4     4531.38     4484.74    523.54 o 
 -23   1   4     1942.03     5353.58   2304.42 o 
 -21   1   4      132.30     1139.90    181.08 o 
 -19   1   4      496.88      513.94     54.12 o 
 -17   1   4     4510.88    15119.26   8410.27 o 
 -15   1   4      282.17      367.82     93.97 o 
 -13   1   4    13712.91    13435.76    213.29 o 
 -11   1   4     2165.02     1964.75    187.83 o 
  -9   1   4       85.77       50.71     81.85 o 
  -7   1   4    78134.48    81499.68    568.74 o 
  -5   1   4     2854.92     4980.36    599.75 o 
  -3   1   4    47419.68    52556.83   1425.11 o 
  -1   1   4     1153.41     2185.74    337.86 o 
   1   1   4    11563.80    12858.52    280.06 o 
   3   1   4     4220.16     4735.98    242.03 o 
   5   1   4   124723.45   124490.31    982.99 o 
   7   1   4    71488.59    72056.58    989.91 o 
   9   1   4     3187.48     2764.38    108.53 o 
  11   1   4    13532.55    13852.85    184.53 o 
  13   1   4     9884.56    10428.00    193.68 o 
  15   1   4      283.88       89.74     42.06 o 
  17   1   4     2635.10     2333.57    134.33 o 
  19   1   4     1150.90     1314.86    133.23 o 
  21   1   4      727.24      550.00     72.47 o 
  23   1   4     1381.18     1763.15    189.21 o 
  25   1   4      711.81      353.00     98.75 o 
  27   1   4     5310.16     5151.45    352.69 o 
  29   1   4     1626.79     1437.05    138.77 o 
  31   1   4     2410.34     2219.80    227.01 o 
  33   1   4       88.15      128.00    101.41 o 
  35   1   4      204.03      310.82    108.73 o 
 -36   2   4     5037.27     4829.70    433.58 o 
 -34   2   4    10057.12    10207.23    414.03 o 
 -32   2   4      146.62      -30.25     95.33 o 
 -30   2   4    11814.58    12845.76    868.13 o 
 -28   2   4     1227.81      698.54    204.88 o 
 -26   2   4    46648.64    52673.25    880.57 o 
 -24   2   4       11.75      -68.20     65.90 o 
 -22   2   4    21432.46    22637.15   1111.96 o 
 -20   2   4    11597.13    11004.76    251.69 o 
 -18   2   4     1322.57     1568.88    583.48 o 
 -16   2   4    27975.84    30393.04   1488.36 o 
 -14   2   4      356.78    11075.22   4287.19 o 
 -12   2   4   109748.13   105345.17   2217.50 o 
 -10   2   4    62566.47    63041.38   2093.11 o 
  -8   2   4    49139.30    48499.43    991.35 o 
  -6   2   4    21147.57    20853.68    382.88 o 
  -4   2   4    83032.34    72038.68   1431.93 o 
  -2   2   4     9731.95     7984.70    248.37 o 
   0   2   4    27654.73    25768.93    359.60 o 
   2   2   4    96386.91    93757.93    458.37 o 
   4   2   4        0.73      -53.38     35.58 o 
   6   2   4    37314.52    36105.28    446.99 o 
   8   2   4      102.03      -34.29     33.43 o 
  10   2   4    80356.50    76764.31   1151.79 o 
  12   2   4    42738.25    43518.01    607.62 o 
  14   2   4    24309.98    24699.17    413.37 o 
  16   2   4     1523.96     1646.49    135.16 o 
  18   2   4      499.83      362.34     45.79 o 
  20   2   4    18599.63    19851.13    300.23 o 
  22   2   4        3.38       32.74     74.54 o 
  24   2   4    21754.14    21734.40    445.40 o 
  26   2   4     8716.64     8773.85    406.24 o 
  28   2   4     6407.66     6408.27    643.01 o 
  30   2   4     1046.08      848.14    135.64 o 
  32   2   4     4013.87     4333.99    379.46 o 
  34   2   4     6878.07     7075.16    758.56 o 
 -35   3   4     1036.24      632.05    116.92 o 
 -33   3   4     1635.69     1728.13    312.45 o 
 -31   3   4        5.75       28.18     92.56 o 
 -29   3   4      430.82      581.66    107.53 o 
 -27   3   4     5679.82     4895.57    486.85 o 
 -25   3   4      354.26      140.83     83.19 o 
 -23   3   4     4905.58     4542.25    317.36 o 
 -21   3   4     3179.68     3084.42    208.63 o 
 -19   3   4     2060.09     5249.92   1237.69 o 
 -17   3   4       17.10       45.64     47.16 o 
 -15   3   4     8216.53     7266.12    298.54 o 
 -13   3   4    18306.80    17835.18    267.63 o 
 -11   3   4      818.49      590.65    121.03 o 
  -9   3   4    28205.50    28481.74    503.32 o 
  -7   3   4    17053.46    18164.68    843.24 o 
  -5   3   4    13707.25    11891.54    197.70 o 
  -3   3   4     7386.89     7651.49    263.88 o 
  -1   3   4    24262.40    22336.03    159.85 o 
   1   3   4     9803.65     8860.08    232.64 o 
   3   3   4     7668.90     7078.93    160.74 o 
   5   3   4     5549.10     5266.39    123.60 o 
   7   3   4     1282.16     1468.64    131.36 o 
   9   3   4    16717.60    15645.71    204.65 o 
  11   3   4      312.09      109.09     42.43 o 
  13   3   4    21514.94    21959.14    351.13 o 
  15   3   4        5.03       71.02     52.33 o 
  17   3   4     5477.26     5297.26    152.27 o 
  19   3   4    13499.00    13087.74    251.31 o 
  21   3   4      285.82      198.85     82.42 o 
  23   3   4     5810.73     5534.49    498.39 o 
  25   3   4       16.97        1.98    253.06 o 
  27   3   4     6667.14     6884.09    306.88 o 
  29   3   4     1016.78      860.32    180.75 o 
  31   3   4     2871.58     2926.95    289.04 o 
  33   3   4     3428.28     3311.03    489.27 o 
 -34   4   4     4690.12     4469.40    432.25 o 
 -32   4   4       44.16       99.99    135.59 o 
 -30   4   4    10062.52     9592.25    414.85 o 
 -28   4   4     2109.30     2078.28    386.15 o 
 -26   4   4    17750.74    18237.48   1237.88 o 
 -24   4   4      855.65      830.48    138.86 o 
 -22   4   4     4041.76     4400.13    309.71 o 
 -20   4   4    20287.60    21577.33    654.19 o 
 -18   4   4       76.28      -70.40     63.26 o 
 -16   4   4    27239.37    28637.62    767.75 o 
 -14   4   4       51.85      131.74     45.67 o 
 -12   4   4    63811.33    64885.36   2296.18 o 
 -10   4   4    10022.35     9820.66    178.85 o 
  -8   4   4    10807.99     9837.79    189.80 o 
  -6   4   4     4776.22     5242.74    212.03 o 
  -4   4   4    56802.16    59517.04    632.44 o 
  -2   4   4     4915.49     4251.23    171.30 o 
   0   4   4    34066.48    35405.62    424.42 o 
   2   4   4    37799.04    38318.36    429.20 o 
   4   4   4     2862.69     3832.54    472.86 o 
   6   4   4    37563.77    37328.17    396.66 o 
   8   4   4      200.28       91.38     46.30 o 
  10   4   4    21808.01    19812.81    223.91 o 
  12   4   4    10477.53     9970.73    180.12 o 
  14   4   4     1355.79     1430.88    132.55 o 
  16   4   4        4.30      -34.90     44.03 o 
  18   4   4    12254.67    12264.88    284.05 o 
  20   4   4     5046.48     4602.18    254.39 o 
  22   4   4     2809.04     2654.41    253.00 o 
  24   4   4    17608.15    18822.97    517.13 o 
  26   4   4      761.65      435.34     84.36 o 
  28   4   4     1278.11     1015.71    139.28 o 
  30   4   4      601.98      306.51     74.79 o 
  32   4   4      888.94      903.16    219.06 o 
 -31   5   4      797.41      613.04    127.01 o 
 -29   5   4     3572.38     6378.45   2062.95 o 
 -27   5   4     1267.74     1173.13    159.99 o 
 -25   5   4     1213.95      961.36    203.90 o 
 -23   5   4     4982.49     5336.98    326.92 o 
 -21   5   4      586.35      318.02     93.87 o 
 -19   5   4    18794.52    19254.71    355.89 o 
 -17   5   4       20.66      107.74     57.19 o 
 -15   5   4    34311.71    34059.00    562.03 o 
 -13   5   4      105.91       39.55     57.08 o 
 -11   5   4    14291.38    14698.70    408.66 o 
  -9   5   4    14099.63    14393.01    249.09 o 
  -7   5   4      419.65      332.04    139.48 o 
  -5   5   4    56703.02    59134.05    816.93 o 
  -3   5   4    20257.76    21577.70    817.42 o 
  -1   5   4    50672.39    53423.36    642.65 o 
   1   5   4     1551.76     2249.66    572.35 o 
   3   5   4    13741.41    15522.31    253.82 o 
   5   5   4    12172.88    13099.93    196.69 o 
   7   5   4      776.50      684.37     93.67 o 
   9   5   4    10820.77    10864.95    187.35 o 
  11   5   4      497.86      456.49     67.75 o 
  13   5   4    21739.60    22688.04    315.56 o 
  15   5   4     4592.05     4205.62    273.17 o 
  17   5   4    54131.52    57675.96   1017.67 o 
  19   5   4     6812.27     6366.48    295.92 o 
  21   5   4    15351.59    15504.33    421.47 o 
  23   5   4     7616.73     8055.68    352.28 o 
  25   5   4      472.59      179.27     86.10 o 
  27   5   4     5017.80     4575.53    472.81 o 
  29   5   4     6599.97     6454.06    387.92 o 
 -28   6   4     1726.05     1587.73    152.39 o 
 -26   6   4       14.73       81.25     48.50 o 
 -24   6   4     3170.41     5134.43   1062.13 o 
 -22   6   4      861.74      650.02    105.22 o 
 -20   6   4     4048.57     4476.87    423.31 o 
 -18   6   4     6102.00     5780.42    425.25 o 
 -16   6   4     6609.73     6442.03    492.98 o 
 -14   6   4     6906.92     7074.07    467.62 o 
 -12   6   4    11140.76    12157.74    523.54 o 
 -10   6   4     4722.85     4632.16    438.46 o 
  -8   6   4      401.09      276.52    185.00 o 
  -6   6   4     6729.16     6165.70    256.72 o 
  -4   6   4      511.00      629.83     98.86 o 
  -2   6   4     3515.49     3450.31    291.81 o 
   0   6   4     1427.52     1527.81    131.37 o 
   2   6   4     3857.92     3758.86    249.26 o 
   4   6   4    11597.65    11716.60    232.09 o 
   6   6   4     3981.47     3953.30    208.59 o 
   8   6   4     3710.65     3923.91    315.33 o 
  10   6   4     1379.81     1313.91    117.95 o 
  12   6   4     1139.41      872.62    137.64 o 
  14   6   4     4419.72     4040.89    336.96 o 
  16   6   4     1772.52     1383.88    126.63 o 
  18   6   4     3484.73     2981.50    359.72 o 
  20   6   4     1259.33     1092.62    123.92 o 
  22   6   4       92.57       70.66     45.89 o 
  24   6   4      208.54      116.67     98.13 o 
  26   6   4      571.57      368.74     99.96 o 
 -25   7   4      982.89     1129.62    146.67 o 
 -23   7   4     7354.13     7646.40    764.89 o 
 -21   7   4      119.80       65.95    100.31 o 
 -19   7   4     8900.21    10748.93    595.13 o 
 -17   7   4     8571.60     9753.83   1323.02 o 
 -15   7   4    16166.50    16061.27    990.47 o 
 -13   7   4     8572.55     8567.81    452.82 o 
 -11   7   4     8051.23     8235.80    737.32 o 
  -9   7   4     4143.65     4610.90    572.84 o 
  -7   7   4     3964.08     3785.20    669.05 o 
  -5   7   4     1146.70      734.13    151.44 o 
  -3   7   4     1109.21      675.45    348.93 o 
  -1   7   4     3339.32     3554.64    877.19 o 
   1   7   4     7779.17     7800.78    433.16 o 
   3   7   4    18423.13    18098.15    543.02 o 
   5   7   4    32153.84    34526.55    977.89 o 
   7   7   4     2227.81     2377.85    494.98 o 
   9   7   4    39053.78    41602.82   1488.86 o 
  11   7   4      192.02      241.29     83.75 o 
  13   7   4     7723.13     7989.80    424.88 o 
  15   7   4     4086.02     3922.02    533.60 o 
  17   7   4     3950.97     3509.88    387.43 o 
  19   7   4     8709.58     8710.76    277.77 o 
  21   7   4     1079.06      721.15    105.13 o 
  23   7   4    11108.31    12520.69    426.67 o 
 -20   8   4      230.90      183.42    113.24 o 
 -18   8   4      507.67     2683.92   3337.97 o 
 -16   8   4        9.55      702.78    698.21 o 
 -14   8   4      227.25      151.37     69.44 o 
 -12   8   4        5.69       55.80     90.48 o 
 -10   8   4      476.42      503.08    216.22 o 
  -8   8   4        1.05      808.75    362.54 o 
  -6   8   4      862.87      970.81    233.98 o 
  -4   8   4      518.30      549.93    240.25 o 
  -2   8   4     2433.95     2134.71    320.26 o 
   0   8   4        0.86      126.00     55.52 o 
   2   8   4      291.53      275.61     84.61 o 
   4   8   4      665.22      573.32     82.00 o 
   6   8   4      937.33      727.17    105.57 o 
   8   8   4     3444.59     3552.13    254.22 o 
  10   8   4      388.36      472.90     80.48 o 
  12   8   4     2891.17     2506.68    352.32 o 
  14   8   4        0.12       33.61     74.90 o 
  16   8   4      232.03      276.77     69.82 o 
  18   8   4       51.44       12.12    107.01 o 
 -13   9   4     3451.02     3096.42    556.28 o 
 -11   9   4      283.30      304.63     91.96 o 
  -9   9   4     2362.47     1952.88    285.10 o 
  -7   9   4      582.70      332.94    186.84 o 
  -5   9   4     4530.07     3968.58    859.27 o 
  -3   9   4      113.23      146.10    108.31 o 
  -1   9   4     7686.01     9316.87   1729.49 o 
   1   9   4     2786.58     2417.82    321.73 o 
   3   9   4     5364.98     6995.26   1367.56 o 
   5   9   4    10180.37    10260.81    627.69 o 
   7   9   4      775.01      624.00    202.71 o 
   9   9   4    10718.78    10926.08    490.13 o 
  11   9   4       13.71       34.35     64.37 o 
 -37   1   5     6778.48     6873.09    305.69 o 
 -35   1   5     5900.27     5887.93    565.44 o 
 -33   1   5     1335.52     1375.67    249.96 o 
 -31   1   5    17380.65    18828.03    945.37 o 
 -29   1   5     6948.22     8490.49   1888.12 o 
 -27   1   5     3279.73     2876.19    395.33 o 
 -25   1   5     2574.74     3366.18    601.46 o 
 -23   1   5    21488.52    21493.69    347.74 o 
 -21   1   5    23009.18    25953.76   2518.92 o 
 -19   1   5    37426.65    37365.68    553.60 o 
 -17   1   5    39894.69    41144.77    518.36 o 
 -15   1   5      741.12      422.30     73.96 o 
 -13   1   5    64796.02    66560.92    532.09 o 
 -11   1   5     3075.68     3533.56    139.95 o 
  -9   1   5    27523.91    26015.35    537.90 o 
  -7   1   5    71001.98    73255.13    598.09 o 
  -5   1   5     8299.30     8416.40    373.28 o 
  -3   1   5    11717.35    12051.51    379.17 o 
  -1   1   5    28194.97    27906.22    428.28 o 
   1   1   5    25154.13    24411.46    431.03 o 
   3   1   5     6737.92     5881.31    149.25 o 
   5   1   5     3729.41     3179.54    145.20 o 
   7   1   5    45029.37    44098.47    587.24 o 
   9   1   5     6434.79     6573.93    182.73 o 
  11   1   5    14792.37    15440.04    245.15 o 
  13   1   5    26112.36    24970.95    283.32 o 
  15   1   5    50688.27    48735.83    607.05 o 
  17   1   5     7268.64     5973.14    206.38 o 
  19   1   5     4243.19     4590.46    206.11 o 
  21   1   5     2585.34     2495.38    180.28 o 
  23   1   5       44.70      139.75     94.13 o 
  25   1   5    21806.47    23830.32    655.18 o 
  27   1   5      641.35      387.33     72.65 o 
  29   1   5    13277.29    14922.23    503.43 o 
  31   1   5     3034.42     2926.05    396.65 o 
  33   1   5     4477.02     4287.87    522.82 o 
 -36   2   5      289.48      158.91     73.65 o 
 -34   2   5      577.93      339.10     76.20 o 
 -32   2   5      526.59      453.48    106.36 o 
 -30   2   5      749.76      925.76    338.42 o 
 -28   2   5    16465.41    15140.02    579.84 o 
 -26   2   5     5328.38     8990.05   2403.61 o 
 -24   2   5    12279.38    12120.13    464.49 o 
 -22   2   5        9.84       -0.97     77.00 o 
 -20   2   5        8.47       78.76     60.98 o 
 -18   2   5     1701.37     1604.77    167.17 o 
 -16   2   5       11.83       30.44     68.35 o 
 -14   2   5    40817.08    41056.18    659.32 o 
 -12   2   5      275.14      344.03     46.24 o 
 -10   2   5     8212.25     8151.25    217.53 o 
  -8   2   5    13492.89    12479.86    191.38 o 
  -6   2   5      652.91      995.51    151.80 o 
  -4   2   5    22041.14    22867.94    487.64 o 
  -2   2   5    11196.19    10324.17    230.07 o 
   0   2   5    28203.63    27039.98    317.11 o 
   2   2   5    10801.50    10964.61    196.88 o 
   4   2   5    72428.75    72361.44    551.76 o 
   6   2   5     7562.85     7126.04    169.15 o 
   8   2   5    40710.42    39173.41    408.52 o 
  10   2   5     6391.36     6015.93    224.19 o 
  12   2   5     5563.78     4977.22    180.84 o 
  14   2   5     4134.08     3694.11    138.65 o 
  16   2   5      114.58       55.31     49.26 o 
  18   2   5      297.24      205.42     55.66 o 
  20   2   5      240.48      219.40     53.01 o 
  22   2   5    10062.39    10694.20    601.45 o 
  24   2   5        0.76     -138.47    107.44 o 
  26   2   5     7081.64     7218.41    425.65 o 
  28   2   5      141.94       75.24     71.49 o 
  30   2   5      711.34      586.34    132.03 o 
  32   2   5     1913.85     2026.53    257.24 o 
 -35   3   5     2883.53     2406.42    401.59 o 
 -33   3   5      843.62      856.65    637.06 o 
 -31   3   5    28153.26    28748.92   1603.42 o 
 -29   3   5       16.35     1222.39    850.31 o 
 -27   3   5    21426.03    22364.98    793.02 o 
 -25   3   5     3183.04     3531.98    493.41 o 
 -23   3   5    13999.98    14442.36    695.57 o 
 -21   3   5    14878.70    15194.35   1023.23 o 
 -19   3   5      410.38      525.10    242.96 o 
 -17   3   5      695.28     1521.97    589.15 o 
 -15   3   5     5958.90     5919.47    175.72 o 
 -13   3   5     2036.39     1748.50    129.25 o 
 -11   3   5       34.87       40.49     31.29 o 
  -9   3   5    33932.52    31837.13    729.55 o 
  -7   3   5     2936.34     2655.19    109.98 o 
  -5   3   5     5724.85     5065.58    139.49 o 
  -3   3   5     7079.55     7039.84    254.89 o 
  -1   3   5     7553.22     6742.01    169.92 o 
   1   3   5    74848.20    83481.51   6944.74 o 
   3   3   5     2162.38     1635.52    124.30 o 
   5   3   5    37389.25    40792.05    282.00 o 
   7   3   5    28369.48    26749.79    265.90 o 
   9   3   5    10596.30    11753.91    160.09 o 
  11   3   5       18.14       25.87     44.72 o 
  13   3   5      485.90      297.94     45.51 o 
  15   3   5      791.88      628.44     89.91 o 
  17   3   5     3705.70     3602.05    244.13 o 
  19   3   5     2444.13     2909.83    173.79 o 
  21   3   5       24.43       52.72     62.56 o 
  23   3   5    13619.19    13985.96    676.40 o 
  25   3   5     8032.76     8792.30    353.07 o 
  27   3   5     2547.23     2165.20    291.88 o 
  29   3   5     6824.85     7503.84    580.99 o 
  31   3   5      229.12      134.74    113.05 o 
 -34   4   5     7728.98     6894.20    482.29 o 
 -32   4   5      440.69     1557.11    907.67 o 
 -30   4   5      285.83      272.07    128.50 o 
 -28   4   5     1050.99     1139.98    161.46 o 
 -26   4   5      200.49      417.90    346.84 o 
 -24   4   5     5075.02    13081.92   5676.84 o 
 -22   4   5     4736.20     3865.54    204.40 o 
 -20   4   5    25208.83    26634.22    431.73 o 
 -18   4   5     2032.29     6474.97   1700.45 o 
 -16   4   5    33927.59    33907.58    481.95 o 
 -14   4   5    17371.74    17515.68    314.35 o 
 -12   4   5     1305.44      974.66    133.48 o 
 -10   4   5    43152.84    43802.71   2536.14 o 
  -8   4   5    18040.21    17661.01    283.54 o 
  -6   4   5    28962.55    27688.44    319.78 o 
  -4   4   5    26462.34    26003.43    555.93 o 
  -2   4   5    19361.76    18379.03    268.16 o 
   0   4   5    17501.99    17102.92    330.19 o 
   2   4   5     5962.65     5886.82    218.85 o 
   4   4   5     8611.78     8326.05    151.38 o 
   6   4   5    15205.40    15168.79    248.70 o 
   8   4   5     8963.37     8274.44    177.29 o 
  10   4   5     3896.98     3349.68    140.04 o 
  12   4   5    19228.58    19206.21    323.62 o 
  14   4   5    10154.76     9628.03    198.44 o 
  16   4   5    25665.91    26238.75    315.76 o 
  18   4   5    14088.92    14737.74    362.82 o 
  20   4   5     6627.57     6671.33    290.13 o 
  22   4   5     9373.72     9562.85    316.91 o 
  24   4   5      437.99      370.10    119.60 o 
  26   4   5     2459.52     2712.62    249.04 o 
  28   4   5      296.78      336.54    112.30 o 
  30   4   5      470.10      356.73     87.68 o 
 -31   5   5     5309.02     5256.93    490.70 o 
 -29   5   5        0.63      120.19     89.89 o 
 -27   5   5      635.32     2965.26    927.31 o 
 -25   5   5      744.01      692.30    231.83 o 
 -23   5   5     4112.64     7969.31   1234.51 o 
 -21   5   5     3643.60     6619.24   1521.04 o 
 -19   5   5     2674.11     2605.79    313.38 o 
 -17   5   5      177.33      290.00     61.91 o 
 -15   5   5     5765.99     5926.79    217.95 o 
 -13   5   5     1417.96     1291.07    349.70 o 
 -11   5   5       31.39      110.48     69.92 o 
  -9   5   5       34.33      494.27    943.23 o 
  -7   5   5    14106.67    14347.86    503.35 o 
  -5   5   5      648.76      807.42    121.97 o 
  -3   5   5     5047.16     5361.04    205.30 o 
  -1   5   5     1941.81     1449.70    128.75 o 
   1   5   5     8969.54     8513.80    217.42 o 
   3   5   5     4259.86     4826.94    252.10 o 
   5   5   5      609.58      532.30     99.69 o 
   7   5   5      520.97      350.27     63.20 o 
   9   5   5       80.99       81.26     45.00 o 
  11   5   5      186.42      108.08     51.23 o 
  13   5   5      137.08      212.92     55.52 o 
  15   5   5    13612.05    12879.53    367.92 o 
  17   5   5      103.01       40.92     43.32 o 
  19   5   5     5541.07     4860.54    272.49 o 
  21   5   5      155.65      137.51     53.98 o 
  23   5   5     1470.61     1262.79    149.56 o 
  25   5   5      545.41      324.55    125.62 o 
  27   5   5     1193.91      760.26    165.91 o 
  29   5   5     2918.61     2802.05    328.40 o 
 -28   6   5     4830.88     5798.87    837.11 o 
 -26   6   5     1111.23      747.28    211.11 o 
 -24   6   5     8767.84     8902.59    320.60 o 
 -22   6   5      589.47      350.95     84.27 o 
 -20   6   5     6541.76     7565.47    419.67 o 
 -18   6   5    10404.71     9914.05    453.72 o 
 -16   6   5     9196.32     8832.17    409.68 o 
 -14   6   5    25763.41    26220.67    652.60 o 
 -12   6   5     2315.70     5224.48   2227.72 o 
 -10   6   5    42327.79    43731.81    632.14 o 
  -8   6   5     2575.42     3723.12    409.56 o 
  -6   6   5    27854.63    30353.18    961.37 o 
  -4   6   5    10557.21    12119.33    391.21 o 
  -2   6   5     9044.28     9032.40    205.04 o 
   0   6   5     4826.77     4704.26    243.14 o 
   2   6   5     2426.83     2581.52    277.74 o 
   4   6   5    13382.72    12741.56    326.95 o 
   6   6   5     6279.83     6551.26    370.46 o 
   8   6   5    20885.19    21339.46    326.72 o 
  10   6   5     1457.35     1346.51    147.50 o 
  12   6   5    13956.10    14370.00    497.65 o 
  14   6   5    11363.71    11383.13    349.89 o 
  16   6   5     4648.14     4831.49    432.76 o 
  18   6   5    19770.41    20166.91    461.69 o 
  20   6   5      555.69      424.12     81.36 o 
  22   6   5    11968.20    12618.11    502.66 o 
  24   6   5      147.47      213.06     71.01 o 
  26   6   5     2627.57     2928.69    234.77 o 
 -25   7   5      121.78       50.87     73.75 o 
 -23   7   5        3.17       50.27     89.73 o 
 -21   7   5       64.73       71.95    140.12 o 
 -19   7   5      755.88      552.60    114.83 o 
 -17   7   5      125.20       99.33     81.47 o 
 -15   7   5     1749.01     1753.34    248.31 o 
 -13   7   5     1570.40     1933.33    240.90 o 
 -11   7   5     2011.85     1881.94    255.94 o 
  -9   7   5      443.36      439.62    137.35 o 
  -7   7   5     2394.80     1986.52    333.57 o 
  -5   7   5     4951.68     4366.17    587.64 o 
  -3   7   5     1712.55     1769.65    297.65 o 
  -1   7   5      837.21      844.07    138.52 o 
   1   7   5      180.21       69.51    115.12 o 
   3   7   5     2647.49     1869.63    348.12 o 
   5   7   5       45.35       11.79     89.49 o 
   7   7   5       17.36       41.09     61.48 o 
   9   7   5      647.40      137.65    123.78 o 
  11   7   5      481.29      385.53     86.68 o 
  13   7   5     2348.62     2146.69    249.41 o 
  15   7   5      350.82      362.10     92.61 o 
  17   7   5       18.78       61.89     62.98 o 
  19   7   5      204.99      144.65     61.98 o 
  21   7   5        5.35      -15.16     57.57 o 
  23   7   5       72.20       23.10     74.94 o 
 -20   8   5     2494.10     2179.81    309.83 o 
 -18   8   5    14507.47    16303.50   1170.25 o 
 -16   8   5     4698.84     4003.34    505.61 o 
 -14   8   5    18125.60    19318.72    491.38 o 
 -12   8   5     4283.73     4463.62    521.07 o 
 -10   8   5    16109.33    16244.99    511.66 o 
  -8   8   5    11100.42    10627.17    909.89 o 
  -6   8   5     5547.44     5707.25    921.88 o 
  -4   8   5      194.64       50.77     90.02 o 
  -2   8   5     8042.32     8413.79    513.21 o 
   0   8   5    12318.30    12829.71    425.76 o 
   2   8   5     1719.02     1765.53    208.18 o 
   4   8   5    32098.69    34788.06    636.45 o 
   6   8   5     1031.07      813.13    294.72 o 
   8   8   5    15010.44    16019.09    447.92 o 
  10   8   5      272.02      209.11     72.87 o 
  12   8   5     1930.66     2151.58    263.76 o 
  14   8   5      614.07      398.90    105.48 o 
  16   8   5     1051.04      866.32    134.85 o 
  18   8   5     2000.91     1756.52    250.41 o 
 -11   9   5      346.66      184.72    106.92 o 
  -9   9   5        0.21     -219.59    161.71 o 
  -7   9   5     5872.56     4915.26    839.85 o 
  -5   9   5       72.33       -5.53    104.53 o 
  -3   9   5    12430.83    13467.56    542.15 o 
  -1   9   5      603.75      641.04    138.51 o 
   1   9   5     2597.08     2245.59    277.89 o 
   3   9   5      737.05      609.47    166.06 o 
   5   9   5       31.92       62.00     60.80 o 
   7   9   5      796.12      489.51    114.54 o 
   9   9   5        4.05       21.09     66.32 o 
 -36   0   6     8028.63    16217.48    607.08 o 
 -34   0   6     2724.70     2532.57    734.27 o 
 -32   0   6     7187.57     6721.83    376.31 o 
 -28   0   6     1428.97     1141.39    244.54 o 
 -26   0   6    19464.84    17749.61    595.28 o 
 -24   0   6       32.55       56.03     52.61 o 
 -22   0   6     8098.32     8459.82    519.56 o 
 -20   0   6     4719.34     4162.38    203.89 o 
 -18   0   6   105671.49   117359.92   3326.49 o 
 -16   0   6      667.75      261.58     91.13 o 
 -14   0   6    37239.93    40109.38    732.30 o 
 -12   0   6     4110.65     2980.34    254.37 o 
 -10   0   6    12011.31    12973.59    412.37 o 
  -4   0   6   148449.91   153602.25   2019.24 o 
  -2   0   6    74740.56    74763.74    836.13 o 
   0   0   6     2160.53     2461.54    178.68 o 
   2   0   6     4526.06     4086.22    303.38 o 
   4   0   6    13763.75    10542.58    333.68 o 
   6   0   6   101531.54    93873.41   1342.22 o 
   8   0   6     1094.53     1068.78    123.82 o 
  10   0   6    46337.90    43534.52    430.13 o 
  12   0   6     2982.69     2318.53    138.09 o 
  14   0   6    92946.40    93691.52   1202.31 o 
  16   0   6    10834.81    10305.77    246.19 o 
  18   0   6    43697.88    46529.64    591.71 o 
  20   0   6    22160.61    23443.88    474.07 o 
  22   0   6      211.00       50.48    115.38 o 
  24   0   6       77.58      104.24    137.68 o 
  26   0   6       41.20     -292.07    194.71 o 
  28   0   6    11707.47    13361.71    637.24 o 
  30   0   6     2443.72     1897.30    352.71 o 
  32   0   6    12494.15    14158.86    618.71 o 
  34   0   6      488.71      295.87    130.64 o 
 -37   1   6       98.43      206.46     70.85 o 
 -35   1   6      978.46     1207.69    285.51 o 
 -33   1   6     1216.20     1123.99    178.02 o 
 -31   1   6     3350.66     9950.38   3715.59 o 
 -29   1   6    11839.24    11274.63    350.15 o 
 -27   1   6     2411.79     4318.86   1383.64 o 
 -25   1   6     6919.33     6558.58    763.11 o 
 -23   1   6     1813.96     1544.24    251.15 o 
 -21   1   6      956.16      985.25    103.57 o 
 -19   1   6     5265.26     5455.07    213.95 o 
 -17   1   6     2500.80     2113.44    256.98 o 
 -15   1   6     1906.80     1782.66    204.32 o 
 -13   1   6     3294.57     3497.85    103.23 o 
 -11   1   6      891.15      670.71    108.32 o 
  -9   1   6    32664.85    32226.44    815.56 o 
  -7   1   6     1968.28     1530.71    313.05 o 
  -5   1   6    83208.41    82613.79   1974.45 o 
  -3   1   6      476.55      -26.38     47.39 o 
  -1   1   6    24855.59    24298.95    307.30 o 
   1   1   6     1193.35      994.85     98.21 o 
   3   1   6    36416.25    34074.39    353.30 o 
   5   1   6    17983.14    15679.88    183.89 o 
   7   1   6     8148.06     7425.53    172.93 o 
   9   1   6        0.16       25.61     40.52 o 
  11   1   6       89.32        3.70     28.14 o 
  13   1   6    15407.97    15488.48    248.28 o 
  15   1   6    11830.82    11797.43    210.78 o 
  17   1   6     2080.05     2021.51    131.48 o 
  19   1   6      540.10      577.41     67.39 o 
  21   1   6     5011.25     4831.27    184.56 o 
  23   1   6      323.22      289.71     97.72 o 
  25   1   6     7780.81     7699.95    496.50 o 
  27   1   6       35.01      -11.15     79.87 o 
  29   1   6     2792.10     2713.33    290.28 o 
  31   1   6      358.34      188.48    133.12 o 
  33   1   6       20.22       56.13     74.89 o 
 -36   2   6      787.34      517.92    184.22 o 
 -34   2   6      166.03      123.13     84.42 o 
 -32   2   6     8247.53     8086.44    370.75 o 
 -30   2   6     1519.01     1285.90    160.89 o 
 -28   2   6     3155.47     2988.55    289.25 o 
 -26   2   6    20590.37    20697.75    613.73 o 
 -24   2   6        1.73       83.61     75.74 o 
 -22   2   6     8191.65     8902.53    206.10 o 
 -20   2   6      687.15      733.64     94.21 o 
 -18   2   6    13847.36    12727.31    196.70 o 
 -16   2   6    21108.18    18723.20    268.21 o 
 -14   2   6     1967.59     1584.51    172.10 o 
 -12   2   6    43535.76    43877.02   1226.63 o 
 -10   2   6      641.64      650.12    111.28 o 
  -8   2   6    61328.09    66748.50   1672.36 o 
  -6   2   6     1338.12     1525.81    244.54 o 
  -4   2   6    72889.07    71484.53   1076.40 o 
  -2   2   6    43138.32    40312.63    441.66 o 
   0   2   6     4633.75     3918.86    116.88 o 
   2   2   6    29868.96    28312.31    185.57 o 
   4   2   6    36982.37    34620.21    366.22 o 
   6   2   6   116353.02   115977.90    857.15 o 
   8   2   6      345.78      214.17     36.04 o 
  10   2   6    36139.70    35884.21    420.07 o 
  12   2   6    21246.78    22184.42    245.91 o 
  14   2   6    45918.00    49231.09    517.40 o 
  16   2   6      125.38      127.90     36.21 o 
  18   2   6     8430.75     8330.06    195.23 o 
  20   2   6    14358.16    14661.36    568.41 o 
  22   2   6      215.34      244.96    120.58 o 
  24   2   6     8381.29     8266.05    438.24 o 
  26   2   6     4264.45     4115.45    451.53 o 
  28   2   6    13454.05    14806.83    454.96 o 
  30   2   6      999.83      920.38    141.85 o 
  32   2   6     5089.68     6205.99    889.32 o 
 -35   3   6      951.33     1128.66    129.50 o 
 -33   3   6     2646.19     2565.56    288.45 o 
 -31   3   6      876.48      996.04    166.37 o 
 -29   3   6     5868.29     5809.87    414.75 o 
 -27   3   6       35.09       85.16     74.48 o 
 -25   3   6     7844.66     7508.95    344.94 o 
 -23   3   6     8900.04     8614.99    467.95 o 
 -21   3   6    17343.62    17359.39    279.73 o 
 -19   3   6     3331.14     3367.33    275.72 o 
 -17   3   6      688.89      650.18     69.98 o 
 -15   3   6     7236.04     6267.32    181.96 o 
 -13   3   6        4.83       19.88     29.48 o 
 -11   3   6     7954.45     7066.63    221.72 o 
  -9   3   6    20758.45    23392.71    492.38 o 
  -7   3   6     7877.47     6878.61    107.94 o 
  -5   3   6      992.54      871.18     72.94 o 
  -3   3   6     9824.12     9194.65    117.69 o 
  -1   3   6     3805.31     3265.18    180.75 o 
   1   3   6        1.96      149.29     46.58 o 
   3   3   6     6321.14     5605.93    110.59 o 
   5   3   6     1547.74     1179.34    115.66 o 
   7   3   6     8315.84     7253.55    263.03 o 
   9   3   6      199.99       68.25     30.57 o 
  11   3   6     3729.19     3252.53    153.35 o 
  13   3   6    12716.63    12955.50    163.90 o 
  15   3   6        2.10       17.80     42.03 o 
  17   3   6     4687.65     4782.31    144.67 o 
  19   3   6        8.64       84.51    104.75 o 
  21   3   6     3587.00     3401.57    216.67 o 
  23   3   6     2922.76     2540.56    305.10 o 
  25   3   6     3405.26     3506.83    499.82 o 
  27   3   6     1206.21     1295.06    159.41 o 
  29   3   6     2909.09     2857.90    312.33 o 
  31   3   6     1716.84     1691.55    204.26 o 
 -34   4   6      256.31      324.92    172.85 o 
 -32   4   6     2071.42     1698.95    165.11 o 
 -30   4   6     1024.78     1512.86    990.91 o 
 -28   4   6     5147.04     8989.83   1001.72 o 
 -26   4   6    13082.12    12659.27    881.48 o 
 -24   4   6     2211.62     2179.43    254.54 o 
 -22   4   6     1197.01      930.57    121.65 o 
 -20   4   6     6322.35    10109.56   1923.60 o 
 -18   4   6    11861.90    11299.18    211.49 o 
 -16   4   6    11290.01    11861.22    623.72 o 
 -14   4   6     5802.60     6135.64    279.62 o 
 -12   4   6     1021.25      878.72     88.76 o 
 -10   4   6    12230.48    13153.42    215.36 o 
  -8   4   6       34.74      -63.66     80.43 o 
  -6   4   6     1797.68     1316.47    158.45 o 
  -4   4   6    23801.32    22550.42    233.51 o 
  -2   4   6    12380.64    12459.36    428.27 o 
   0   4   6    18659.14    20932.06    406.88 o 
   2   4   6    22792.56    23438.27    258.25 o 
   4   4   6    19084.14    18736.92    189.80 o 
   6   4   6    58973.50    59962.29    593.81 o 
   8   4   6      338.30      261.08     46.75 o 
  10   4   6     9775.61     9079.02    178.16 o 
  12   4   6     3256.48     2836.56    197.40 o 
  14   4   6      148.74       43.48     43.26 o 
  16   4   6       43.74       68.91     48.03 o 
  18   4   6     6549.91     6647.54    232.16 o 
  20   4   6     4920.17     4721.72    388.74 o 
  22   4   6    10638.36    10848.41    411.21 o 
  24   4   6     8546.32     8883.15    659.71 o 
  26   4   6     3356.85     3370.59    363.53 o 
  28   4   6     8817.10     9824.96    443.70 o 
  30   4   6      514.59      472.60    144.32 o 
 -31   5   6        1.21       60.85     63.64 o 
 -29   5   6     7009.85     8357.63   2269.35 o 
 -27   5   6       55.45     -137.02    139.81 o 
 -25   5   6     9114.82    11495.18   1878.05 o 
 -23   5   6      613.85     1986.07    413.33 o 
 -21   5   6    19177.23    19635.21    431.00 o 
 -19   5   6     8958.23    12732.33   2843.26 o 
 -17   5   6     5307.23     5134.80    208.03 o 
 -15   5   6    17831.96    18474.09    358.40 o 
 -13   5   6      675.16      416.04     75.14 o 
 -11   5   6    30298.04    32139.56   1813.08 o 
  -9   5   6    18455.18    19469.32    620.45 o 
  -7   5   6    18761.53    18596.85    573.85 o 
  -5   5   6    24764.42    24652.93    540.53 o 
  -3   5   6     7664.02     8409.40    310.47 o 
  -1   5   6     9083.17     9737.39    318.50 o 
   1   5   6    26367.24    27332.83    355.29 o 
   3   5   6      701.10      609.85     85.69 o 
   5   5   6     4820.72     4749.93    228.13 o 
   7   5   6     4947.71     5344.89    155.96 o 
   9   5   6     3226.25     3471.02    228.71 o 
  11   5   6    25670.88    25912.72    312.32 o 
  13   5   6     8355.07     8116.52    387.04 o 
  15   5   6     2709.76     2371.54    234.61 o 
  17   5   6     9602.98     9104.18    394.83 o 
  19   5   6      711.06      485.76    100.25 o 
  21   5   6     4667.58     4150.79    276.66 o 
  23   5   6      973.82     1106.38    165.31 o 
  25   5   6     1172.17     1000.16    147.48 o 
  27   5   6     1244.41     1128.18    171.78 o 
 -28   6   6     3372.88     3523.82    420.59 o 
 -26   6   6        1.32      -52.06     79.51 o 
 -24   6   6      918.26     5904.21   2418.39 o 
 -22   6   6      124.13      117.91     56.03 o 
 -20   6   6     3065.55     3214.23    278.52 o 
 -18   6   6    12310.89    13371.73    912.21 o 
 -16   6   6     1157.22      698.42    133.36 o 
 -14   6   6     6042.55     5594.65    715.07 o 
 -12   6   6      130.89      -39.27     74.03 o 
 -10   6   6       77.06       23.14     67.54 o 
  -8   6   6     2219.08     2453.79    350.75 o 
  -6   6   6    13722.13    12725.77    612.23 o 
  -4   6   6     1644.33     2522.70    187.52 o 
  -2   6   6     5084.07     5231.11    190.65 o 
   0   6   6     3579.65     3825.92    253.77 o 
   2   6   6      961.29      987.78     91.14 o 
   4   6   6     2495.18     2500.49    194.08 o 
   6   6   6      658.21      843.50    120.09 o 
   8   6   6        0.50       23.29     71.25 o 
  10   6   6     1960.28     1855.33    175.59 o 
  12   6   6     4310.06     3995.64    357.80 o 
  14   6   6    13662.76    14777.15    602.71 o 
  16   6   6     2020.73     1854.34    235.36 o 
  18   6   6     7388.98     7648.53    332.43 o 
  20   6   6     3659.83     3308.98    273.30 o 
  22   6   6      167.79       83.48     50.38 o 
  24   6   6      504.56      268.46     69.06 o 
 -25   7   6     3917.05     3959.66    380.61 o 
 -23   7   6      330.81      192.54     81.62 o 
 -21   7   6     2257.06     2361.53    232.61 o 
 -19   7   6     7039.19     6737.18    514.26 o 
 -17   7   6      718.85      410.82    262.89 o 
 -15   7   6    24373.07    26477.67    856.82 o 
 -13   7   6        1.69       41.96    179.63 o 
 -11   7   6    44266.73    47325.66    753.36 o 
  -9   7   6      793.94      712.67    165.91 o 
  -7   7   6    13572.85    14225.92    685.58 o 
  -5   7   6       64.87     -203.85    135.90 o 
  -3   7   6      841.27      962.60    145.65 o 
  -1   7   6     7283.48     7072.56    310.29 o 
   1   7   6       52.32       44.78    186.52 o 
   3   7   6    41043.61    41966.68   1496.73 o 
   5   7   6        0.56        1.64    211.76 o 
   7   7   6    19509.03    18392.75   1161.11 o 
   9   7   6     1125.93      976.23    134.11 o 
  11   7   6     6622.48     6510.96    277.86 o 
  13   7   6     1069.95      917.74    110.44 o 
  15   7   6        7.53       -1.63     61.60 o 
  17   7   6     2614.59     2379.13    262.48 o 
  19   7   6        1.94       21.60     73.62 o 
  21   7   6     9224.46     9448.84    310.89 o 
 -20   8   6      212.40      117.45     70.71 o 
 -18   8   6     1880.37     1975.45    288.53 o 
 -16   8   6        2.07       33.20     85.67 o 
 -14   8   6      944.92      724.14    129.98 o 
 -12   8   6        3.99       81.75     99.65 o 
 -10   8   6      120.15      142.66     84.06 o 
  -8   8   6      869.81      653.36    184.64 o 
  -6   8   6      458.04      275.90     84.09 o 
  -4   8   6        6.25      -98.98    100.28 o 
  -2   8   6       11.95       -3.17     62.35 o 
   0   8   6     1504.98     1744.23    203.64 o 
   2   8   6       23.09       46.43     81.62 o 
   4   8   6      215.25       22.98    137.23 o 
   6   8   6     1550.54     1676.33    201.79 o 
   8   8   6      130.51      114.70     79.43 o 
  10   8   6      121.72      105.82     81.84 o 
  12   8   6      604.95      419.83     87.85 o 
  14   8   6      332.67      114.30     97.64 o 
  16   8   6        0.17       79.85    104.12 o 
 -11   9   6     7454.56     7316.34   1035.67 o 
  -9   9   6     1033.04      614.69    206.99 o 
  -7   9   6     7827.83     7512.49    957.52 o 
  -5   9   6     2224.87     1770.68    283.84 o 
  -3   9   6    12522.86    13456.52    302.26 o 
  -1   9   6     6450.71     6087.16    483.47 o 
   1   9   6     2140.57     2266.80    223.68 o 
   3   9   6     8118.98     7459.51    400.56 o 
   5   9   6      447.76      413.01     93.35 o 
   7   9   6     3187.08     2665.46    334.51 o 
 -37   1   7    12494.77    14938.08   1192.53 o 
 -35   1   7      149.63      376.04    419.25 o 
 -33   1   7     4917.92     4765.20    320.20 o 
 -31   1   7     1234.39     2422.38   3190.79 o 
 -29   1   7     1907.39     1819.65    229.78 o 
 -27   1   7    21381.60    22817.79   2502.08 o 
 -25   1   7     1874.99     1773.85    306.38 o 
 -23   1   7    40946.87    43371.94    652.98 o 
 -21   1   7     5795.74     5012.88    203.38 o 
 -19   1   7    81932.96    87440.27   1484.42 o 
 -17   1   7     3515.71     2481.70    132.90 o 
 -15   1   7    70139.08    73398.81    928.35 o 
 -13   1   7    89011.95    90816.52   1390.56 o 
 -11   1   7      207.13      148.94     66.57 o 
  -9   1   7    28756.05    26605.63    298.62 o 
  -7   1   7     3776.32     3383.67    192.60 o 
  -5   1   7    64068.02    58174.09    616.26 o 
  -3   1   7    43129.62    43212.32    575.59 o 
  -1   1   7    93951.09    89209.95   1019.18 o 
   1   1   7    26992.41    24933.24    413.41 o 
   3   1   7    28927.58    26009.30    241.95 o 
   5   1   7     9043.27     7771.16    166.27 o 
   7   1   7      190.29       46.43     21.80 o 
   9   1   7    83625.73    78143.20    586.08 o 
  11   1   7    36845.15    38229.61    458.50 o 
  13   1   7    60450.08    61147.98    589.95 o 
  15   1   7     1148.38      999.36     87.67 o 
  17   1   7    54300.20    55066.29    883.63 o 
  19   1   7    12593.58    11937.97    300.39 o 
  21   1   7    27079.95    27939.03    641.44 o 
  23   1   7     4713.73     4572.38    465.87 o 
  25   1   7      716.12      637.19    102.13 o 
  27   1   7     6010.14     5656.92    423.33 o 
  29   1   7      217.43       13.01     52.91 o 
  31   1   7    12997.50    14460.01    701.43 o 
  33   1   7     4499.94     3821.29    534.48 o 
 -36   2   7     1315.74      878.48    220.61 o 
 -34   2   7     2474.97     2051.74    263.77 o 
 -32   2   7     1180.82     1044.44    176.91 o 
 -30   2   7     4245.86     4038.56    383.99 o 
 -28   2   7      703.09      527.29    114.01 o 
 -26   2   7     1555.37     1356.86    189.31 o 
 -24   2   7      601.94      860.95    148.91 o 
 -22   2   7      833.20      649.87    134.13 o 
 -20   2   7      210.40      283.19     69.39 o 
 -18   2   7     2062.62     1713.44    191.53 o 
 -16   2   7     7535.16     6386.96    299.10 o 
 -14   2   7       43.96       -0.17     23.88 o 
 -12   2   7    13168.76    13677.87    583.29 o 
 -10   2   7      460.66      149.46    115.54 o 
  -8   2   7    13298.50    12701.80    452.98 o 
  -6   2   7    12009.34    11388.18    406.91 o 
  -4   2   7     2961.31     2469.60    196.50 o 
  -2   2   7    11490.12    12021.28    137.17 o 
   0   2   7     2505.55     2638.59     67.83 o 
   2   2   7    23232.47    22724.11    195.62 o 
   4   2   7    55301.91    59466.82    517.82 o 
   6   2   7     3004.95     2434.18     97.26 o 
   8   2   7     2193.15     2224.46    104.13 o 
  10   2   7      251.12      242.74     40.56 o 
  12   2   7     2129.82     1683.91    221.89 o 
  14   2   7     5699.80     5944.00    209.49 o 
  16   2   7       46.24       79.44     58.74 o 
  18   2   7     2133.49     2049.29    148.17 o 
  20   2   7      809.96      639.41    253.47 o 
  22   2   7      367.37       96.34    115.63 o 
  24   2   7     2613.40     2700.53    223.63 o 
  26   2   7     5800.92     6238.65    322.60 o 
  28   2   7      486.54      379.33     80.84 o 
  30   2   7     2408.08     2351.48    218.23 o 
  32   2   7       58.24       74.99     77.10 o 
 -35   3   7     3373.78     3039.63    384.91 o 
 -33   3   7     4029.70     3595.59    427.96 o 
 -31   3   7    14216.93    13354.99    546.29 o 
 -29   3   7    18769.13    18796.11   1064.72 o 
 -27   3   7    22522.09    21905.42    645.84 o 
 -25   3   7      631.98      574.76    128.39 o 
 -23   3   7     8023.46     7931.95    296.89 o 
 -21   3   7    24296.29    23480.03   1072.03 o 
 -19   3   7     2363.26     2551.33    210.16 o 
 -17   3   7    13269.92    14016.05    189.10 o 
 -15   3   7    23140.28    22834.08    372.30 o 
 -13   3   7    63254.98    63614.62   1003.67 o 
 -11   3   7    21488.35    23226.94   1128.85 o 
  -9   3   7    74110.03    76340.18   1837.60 o 
  -7   3   7    22514.93    20857.29    959.85 o 
  -5   3   7    72482.45    72206.52    635.84 o 
  -3   3   7     3090.06     3008.31    123.86 o 
  -1   3   7    10436.52     8707.87    146.61 o 
   1   3   7    84096.30    81886.29    521.43 o 
   3   3   7    10984.67    11621.82    170.52 o 
   5   3   7    43867.14    44838.67    360.50 o 
   7   3   7    29897.99    29641.37    304.97 o 
   9   3   7    49840.25    50199.79    431.48 o 
  11   3   7     1842.82     2025.30    156.15 o 
  13   3   7       10.24       38.41     31.39 o 
  15   3   7     1628.73     1289.73    118.12 o 
  17   3   7     1820.04     1569.08    120.71 o 
  19   3   7     7677.17     7798.02    457.75 o 
  21   3   7    20462.83    20133.35    668.58 o 
  23   3   7    23789.16    26793.12    795.86 o 
  25   3   7     3798.46     4093.47    238.57 o 
  27   3   7    12008.13    12569.69    368.54 o 
  29   3   7     1190.40     1141.89    205.71 o 
  31   3   7     4101.33     3477.77    369.56 o 
 -32   4   7     1472.15     1442.83    173.39 o 
 -30   4   7     1018.50     1098.26    141.71 o 
 -28   4   7     1538.00     1241.54    162.06 o 
 -26   4   7     4172.76     3979.76    558.22 o 
 -24   4   7     3066.38     2989.85    373.80 o 
 -22   4   7    11887.42    12009.95    482.13 o 
 -20   4   7     8374.68     8587.81    215.29 o 
 -18   4   7     5273.28     5381.96    216.51 o 
 -16   4   7    14959.45    15324.09    292.49 o 
 -14   4   7       64.10       21.74    121.69 o 
 -12   4   7     5937.81     5893.24    173.66 o 
 -10   4   7    12589.17    12585.08    371.57 o 
  -8   4   7    14602.93    14394.41    254.84 o 
  -6   4   7    27560.85    26071.30    317.02 o 
  -4   4   7     4015.21     5008.33    425.64 o 
  -2   4   7    15249.93    15525.52    185.67 o 
   0   4   7    19523.90    18896.41    204.60 o 
   2   4   7     5269.89     4993.95    250.48 o 
   4   4   7      225.86      211.61     45.68 o 
   6   4   7    12157.93    11745.48    168.58 o 
   8   4   7     5730.14     5289.66    130.85 o 
  10   4   7     7457.35     7396.98    190.53 o 
  12   4   7    12337.38    11949.71    188.46 o 
  14   4   7     4282.36     4383.06    197.55 o 
  16   4   7     5037.66     5073.42    221.07 o 
  18   4   7       11.21     -117.72     78.48 o 
  20   4   7      793.48      443.64    159.73 o 
  22   4   7      801.89      622.24    126.91 o 
  24   4   7      532.81      224.64    120.12 o 
  26   4   7     5810.67     6418.29    396.05 o 
  28   4   7      146.25       74.09     88.17 o 
  30   4   7     4814.09     4591.79    545.48 o 
 -31   5   7      535.56      660.56    180.29 o 
 -29   5   7     1044.18     1100.16    158.71 o 
 -27   5   7     4056.96     4102.10    225.93 o 
 -25   5   7       39.34      218.88     61.27 o 
 -23   5   7    10363.72    10498.27    269.73 o 
 -21   5   7     2086.19     2064.16    219.35 o 
 -19   5   7     9285.88     9678.23    430.98 o 
 -17   5   7     1484.96     1717.69    167.90 o 
 -15   5   7     7139.45     7561.69    433.52 o 
 -13   5   7    28077.60    29460.01    763.32 o 
 -11   5   7        0.06      -97.29     99.64 o 
  -9   5   7    19397.05    19648.60    348.77 o 
  -7   5   7     6429.94     6622.23    343.28 o 
  -5   5   7    23350.85    22863.04    301.67 o 
  -3   5   7     6604.61     6899.41    275.33 o 
  -1   5   7     8001.29     7296.50    242.37 o 
   1   5   7      929.62      845.28     99.93 o 
   3   5   7     6506.40     7033.51    229.56 o 
   5   5   7      647.13      452.10     66.11 o 
   7   5   7     4169.00     4376.33    188.02 o 
   9   5   7    27071.54    28252.03    363.33 o 
  11   5   7      532.39      638.10     95.65 o 
  13   5   7     8329.86     8174.98    229.36 o 
  15   5   7     2491.98     2041.15    212.47 o 
  17   5   7     5778.69     5827.10    192.00 o 
  19   5   7     3377.94     2971.56    262.00 o 
  21   5   7     4260.11     4463.11    279.19 o 
  23   5   7     3024.15     2642.90    220.78 o 
  25   5   7       82.60       53.09     70.74 o 
  27   5   7       83.22       29.31     99.16 o 
 -28   6   7     1085.67      768.80    184.28 o 
 -26   6   7     9761.18    11023.41    608.23 o 
 -24   6   7      728.57      582.29     89.97 o 
 -22   6   7    10260.52    10411.50    687.23 o 
 -20   6   7     3127.12     4814.44   1152.24 o 
 -18   6   7     2239.75     2294.98    281.36 o 
 -16   6   7     5699.06     6181.35    511.41 o 
 -14   6   7      232.78      156.87    167.83 o 
 -12   6   7     5516.03     5866.62    471.71 o 
 -10   6   7     8039.30     8257.71    295.41 o 
  -8   6   7    16967.47    17866.79   1110.69 o 
  -6   6   7    36939.47    39703.40    558.72 o 
  -4   6   7     1395.00     3283.42    305.70 o 
  -2   6   7    14593.30    14855.06    294.33 o 
   0   6   7     1508.22     1721.96    229.68 o 
   2   6   7    12170.35    11461.19    324.96 o 
   4   6   7      912.80      803.79    112.90 o 
   6   6   7    23263.17    23974.65    440.29 o 
   8   6   7     5335.90     5314.15    419.93 o 
  10   6   7     3849.08     3377.97    250.89 o 
  12   6   7     8391.43     8650.49    327.16 o 
  14   6   7      284.29      144.39     73.78 o 
  16   6   7    11905.58    12206.72    384.78 o 
  18   6   7     1518.86     1407.43    151.15 o 
  20   6   7     3390.38     3504.42    329.92 o 
  22   6   7     2166.27     1698.30    213.03 o 
  24   6   7     8769.65     7901.00    430.62 o 
 -25   7   7      273.27       83.92    198.97 o 
 -23   7   7      288.92      206.76     72.84 o 
 -21   7   7      138.58       41.06    141.76 o 
 -19   7   7     4868.68     4512.47   1199.74 o 
 -17   7   7      730.66      690.19    161.43 o 
 -15   7   7     3457.97     2873.78    497.28 o 
 -13   7   7     5021.96     5486.56    665.71 o 
 -11   7   7      352.21      528.40    155.05 o 
  -9   7   7     1401.55     1232.11    207.67 o 
  -7   7   7        0.36      -85.87     67.22 o 
  -5   7   7       37.64       77.15     55.11 o 
  -3   7   7        2.93       -4.56     56.96 o 
  -1   7   7      124.32       20.32     51.79 o 
   1   7   7      277.70      164.97     49.58 o 
   3   7   7     2185.55     2001.46    244.26 o 
   5   7   7        1.91      112.83    124.99 o 
   7   7   7      359.86      337.62     97.91 o 
   9   7   7     4006.22     4623.07    559.44 o 
  11   7   7       41.46       85.71     61.64 o 
  13   7   7     2902.21     2811.75    343.76 o 
  15   7   7       21.23       59.32     69.46 o 
  17   7   7     2133.74     2200.56    206.97 o 
  19   7   7       95.75       22.61     65.13 o 
  21   7   7       23.89       46.21    107.69 o 
 -18   8   7       29.40       53.25     75.65 o 
 -16   8   7     7508.30     7354.09    483.03 o 
 -14   8   7      124.25       81.59    142.08 o 
 -12   8   7    12047.33    12926.52    524.80 o 
 -10   8   7       40.85        5.43     76.83 o 
  -8   8   7    14144.65    15107.22    291.12 o 
  -6   8   7     2658.01     2405.99    293.81 o 
  -4   8   7      823.07      674.42    128.37 o 
  -2   8   7    10222.20     9979.77    324.45 o 
   0   8   7     2121.13     1869.00    240.65 o 
   2   8   7    22143.47    22447.79    457.59 o 
   4   8   7     6490.50     6052.14    383.62 o 
   6   8   7    11612.66    11322.22    565.39 o 
   8   8   7     3359.52     3011.61    356.31 o 
  10   8   7     3102.47     2660.95    331.56 o 
  12   8   7      753.03      645.38    107.16 o 
  14   8   7       57.36       -2.75     71.24 o 
  16   8   7     4735.37     4178.51    419.31 o 
  -9   9   7       39.77       83.79    113.09 o 
  -7   9   7      794.23      815.15    170.97 o 
  -5   9   7      766.69      497.35    181.13 o 
  -3   9   7       74.54       18.82     99.01 o 
  -1   9   7      287.61      163.12     94.75 o 
   1   9   7        4.47       61.51     65.61 o 
   3   9   7      761.01      553.56    104.36 o 
   5   9   7      332.09      249.68     87.81 o 
 -36   0   8     1262.17      799.83    213.72 o 
 -34   0   8    18554.73    20331.35    594.63 o 
 -32   0   8      216.07       68.18     88.51 o 
 -30   0   8    14973.91    13679.01    470.06 o 
 -28   0   8     1371.26     1566.22    279.28 o 
 -26   0   8      779.20      743.45    265.52 o 
 -24   0   8    41510.29    42156.15   1161.72 o 
 -22   0   8     3595.21     3592.01    822.77 o 
 -20   0   8    65393.72    67637.86   1214.16 o 
 -18   0   8     9062.13     8604.70    324.52 o 
 -16   0   8    55693.21    54101.76   1184.66 o 
 -14   0   8    37411.26    37417.50    877.19 o 
 -12   0   8    31635.38    34687.59    464.82 o 
  -6   0   8    31603.35    31168.36    363.86 o 
  -4   0   8        6.45      -17.05     85.23 o 
  -2   0   8   142981.00   148604.11   1636.14 o 
   0   0   8     3801.89     3091.47    185.97 o 
   2   0   8   112087.63   116028.26   1290.38 o 
   4   0   8     3938.30     4246.67    252.83 o 
   6   0   8    18342.91    16066.92    464.00 o 
   8   0   8    25273.83    22553.27    691.20 o 
  10   0   8    11849.08    10150.65    266.94 o 
  12   0   8    41483.19    42198.24    493.32 o 
  14   0   8    42443.34    42435.13    569.02 o 
  16   0   8     2131.03     2286.54    193.28 o 
  18   0   8     1589.79     1643.35    152.22 o 
  20   0   8     1139.29      954.09    123.73 o 
  22   0   8     5711.05     5710.05    290.85 o 
  24   0   8      115.29      150.99     75.00 o 
  26   0   8     6445.82     6518.94    548.23 o 
  28   0   8      768.14      846.19    158.55 o 
  30   0   8     2637.23     2501.97    305.55 o 
  32   0   8     6834.18     8017.94   1239.08 o 
 -35   1   8     3537.69     2870.01    336.67 o 
 -33   1   8      360.14      127.55     70.82 o 
 -31   1   8     7738.82     7619.88    258.78 o 
 -29   1   8       90.29      -11.15     81.76 o 
 -27   1   8     3583.14     3474.69    588.46 o 
 -25   1   8       11.53       81.36    151.77 o 
 -23   1   8     1469.29     1200.56    188.29 o 
 -21   1   8     5592.71     5520.23    216.59 o 
 -19   1   8     2643.26     2608.47    314.94 o 
 -17   1   8     1203.29     1008.30    170.59 o 
 -15   1   8      684.95      427.29     63.52 o 
 -13   1   8    25489.94    24481.84    353.13 o 
 -11   1   8     5379.26     6511.07    175.20 o 
  -9   1   8    11245.90    11186.00    317.92 o 
  -7   1   8     1235.91     1269.72    128.97 o 
  -5   1   8     1734.01     1632.14    109.27 o 
  -3   1   8    10692.81    10733.38    278.97 o 
  -1   1   8     7756.07     7145.25    202.85 o 
   1   1   8       94.07       10.08     25.10 o 
   3   1   8    32177.46    30343.49    265.32 o 
   5   1   8      249.99      166.23     31.13 o 
   7   1   8       62.76      153.17     30.93 o 
   9   1   8       20.08        4.99     23.99 o 
  11   1   8        1.76      -18.20     36.80 o 
  13   1   8     9675.43     9347.72    185.46 o 
  15   1   8       55.45      112.44     84.93 o 
  17   1   8      181.26       88.43     46.75 o 
  19   1   8     4124.63     3956.49    291.29 o 
  21   1   8     1023.55     1393.12    173.99 o 
  23   1   8     4882.01     4793.82    413.77 o 
  25   1   8      680.72      640.72    141.59 o 
  27   1   8      155.95        0.22    103.02 o 
  29   1   8      123.40      143.37     73.04 o 
  31   1   8      833.64      714.64    129.44 o 
 -36   2   8     1934.96     1558.34    229.36 o 
 -34   2   8     5028.79     4601.05    626.57 o 
 -32   2   8    13321.96    13943.71   1265.37 o 
 -30   2   8     2923.91     2133.60    256.12 o 
 -28   2   8    11906.50    12110.96   1073.76 o 
 -26   2   8     2932.98     3015.58    549.99 o 
 -24   2   8    15343.10    15310.21   1084.68 o 
 -22   2   8     2473.33     2254.36    270.03 o 
 -20   2   8     6777.06     6184.26    193.93 o 
 -18   2   8     7553.98     6913.21    208.28 o 
 -16   2   8    30446.94    29787.20    595.68 o 
 -14   2   8    30057.61    27636.58    807.07 o 
 -12   2   8    40061.84    38919.07   1388.46 o 
 -10   2   8    96211.91    99718.37   2792.38 o 
  -8   2   8      938.65      964.07    140.18 o 
  -6   2   8    46921.58    51959.62    971.82 o 
  -4   2   8     2073.90     2926.68     89.27 o 
  -2   2   8    57224.81    54138.77    508.78 o 
   0   2   8    24334.71    22501.78    277.29 o 
   2   2   8     6609.54     6753.82    102.05 o 
   4   2   8    20308.85    20255.93    275.12 o 
   6   2   8     6623.33     6659.07    155.43 o 
   8   2   8    36715.61    39102.58    404.54 o 
  10   2   8    13278.38    13058.17    168.69 o 
  12   2   8     5199.35     5067.63    132.42 o 
  14   2   8    20188.03    20056.53    284.84 o 
  16   2   8       13.33      -71.78     83.02 o 
  18   2   8    11476.53    12327.47    329.52 o 
  20   2   8     5270.93     5065.10    303.32 o 
  22   2   8    15649.68    16287.05    564.08 o 
  24   2   8     1866.71     1984.29    270.96 o 
  26   2   8     9484.87     9821.58    607.46 o 
  28   2   8     1652.08     1482.19    171.09 o 
  30   2   8      539.07      275.94     74.91 o 
 -35   3   8     1692.23     1438.38    212.26 o 
 -33   3   8        6.73      -26.94    113.90 o 
 -31   3   8     1685.58     1791.03    236.44 o 
 -29   3   8     1748.85     1733.69    563.78 o 
 -27   3   8     6289.63     5627.83    460.84 o 
 -25   3   8      749.34      445.62    188.81 o 
 -23   3   8      143.89       47.56     86.45 o 
 -21   3   8     6528.70    12855.33   3806.68 o 
 -19   3   8     7358.69     7030.91    165.40 o 
 -17   3   8     6142.44     5870.81    330.03 o 
 -15   3   8     1797.78     2111.49    115.19 o 
 -13   3   8     6527.44     6198.74    363.07 o 
 -11   3   8    20434.17    20259.56    426.41 o 
  -9   3   8      758.93      474.89    124.60 o 
  -7   3   8    58962.63    59928.77   3018.95 o 
  -5   3   8     1000.16      858.39    163.15 o 
  -3   3   8    53922.57    54110.21    493.81 o 
  -1   3   8      929.79      588.25     64.90 o 
   1   3   8     3505.69     3399.10    131.27 o 
   3   3   8     1562.83     1814.87    109.50 o 
   5   3   8     1636.71     1428.12    110.68 o 
   7   3   8     6805.00     7005.14    129.29 o 
   9   3   8     2261.38     2161.92    115.40 o 
  11   3   8    28091.29    29095.91    334.13 o 
  13   3   8     1864.10     1965.25    125.24 o 
  15   3   8    26181.39    28215.34    378.50 o 
  17   3   8     2044.42     2031.42    164.30 o 
  19   3   8    18103.99    19182.63    441.92 o 
  21   3   8      193.63       29.58     99.84 o 
  23   3   8      204.26      127.30     92.37 o 
  25   3   8     2259.70     2562.64    247.25 o 
  27   3   8       26.54       92.00     89.88 o 
  29   3   8     3039.15     3236.54    250.57 o 
 -32   4   8    10038.16    15358.77   2396.20 o 
 -30   4   8     3512.41     2949.78    349.75 o 
 -28   4   8     5900.56     5444.75    485.98 o 
 -26   4   8      278.81       86.87     69.63 o 
 -24   4   8    27359.06    28162.72    931.85 o 
 -22   4   8       13.51      -94.71     63.14 o 
 -20   4   8       15.12       75.62     25.42 o 
 -18   4   8      157.72       94.51     36.13 o 
 -16   4   8      420.03      428.21     61.21 o 
 -14   4   8    11469.62    12371.64    665.48 o 
 -12   4   8    33132.48    36227.06   1399.63 o 
 -10   4   8    48166.58    49076.10   1106.00 o 
  -8   4   8    10898.39    11123.24    332.02 o 
  -6   4   8    19982.34    19627.88    248.49 o 
  -4   4   8     1272.77     1951.38    229.08 o 
  -2   4   8    13558.62    13261.40    210.89 o 
   0   4   8    25848.02    26580.14    338.37 o 
   2   4   8      342.11      280.57     46.43 o 
   4   4   8    10336.88    10294.17    180.51 o 
   6   4   8     3003.28     3187.90    237.16 o 
   8   4   8     3612.88     3300.85    181.29 o 
  10   4   8     6274.02     5867.26    180.49 o 
  12   4   8     5677.04     5376.34    145.82 o 
  14   4   8      483.62      444.26     67.27 o 
  16   4   8     1128.99     1100.40    113.97 o 
  18   4   8      301.72      115.89     63.01 o 
  20   4   8      937.83      892.84    134.09 o 
  22   4   8    15543.62    16308.89    517.50 o 
  24   4   8      636.26      489.18    116.37 o 
  26   4   8     3668.28     3381.05    325.76 o 
  28   4   8      486.01      404.54    160.87 o 
 -31   5   8       39.82       70.51    104.75 o 
 -29   5   8      512.63      402.28    302.56 o 
 -27   5   8     6898.89     6923.66    266.71 o 
 -25   5   8    12459.05    11901.14    343.03 o 
 -23   5   8    15234.83    15589.09    330.42 o 
 -21   5   8    24296.33    25434.32    764.30 o 
 -19   5   8    12985.70    12559.65    429.12 o 
 -17   5   8    21166.31    21469.69    559.95 o 
 -15   5   8     3532.42     3168.13    449.43 o 
 -13   5   8     6341.22     7282.69    522.53 o 
 -11   5   8    11284.61    10965.21    197.99 o 
  -9   5   8     2847.26     2899.01    260.47 o 
  -7   5   8    23042.98    23095.76    314.68 o 
  -5   5   8     2482.79     3338.36    331.62 o 
  -3   5   8    26275.30    26421.54    395.82 o 
  -1   5   8      599.12      674.04    209.45 o 
   1   5   8    22939.63    23313.12    404.34 o 
   3   5   8      107.27       95.28     51.32 o 
   5   5   8    30544.87    29736.79    409.50 o 
   7   5   8    14816.21    14683.21    241.57 o 
   9   5   8       17.77        8.98     65.30 o 
  11   5   8    41130.09    43317.55    528.85 o 
  13   5   8      599.60      338.17     73.96 o 
  15   5   8     9909.81     9909.64    273.44 o 
  17   5   8        1.81       35.91     60.94 o 
  19   5   8     1254.33     1334.08    127.39 o 
  21   5   8     1270.27     1051.96    121.61 o 
  23   5   8      464.42      367.30     86.60 o 
  25   5   8     3390.02     3081.31    277.00 o 
  27   5   8      578.89      556.01    107.27 o 
 -28   6   8       54.85       32.06    100.57 o 
 -26   6   8      122.89      150.48     99.41 o 
 -24   6   8     4485.65     4351.04    624.65 o 
 -22   6   8      559.91      716.47    126.99 o 
 -20   6   8     5371.75     5400.52    666.02 o 
 -18   6   8      641.65      607.05    124.95 o 
 -16   6   8     2658.33     2836.80    290.06 o 
 -14   6   8      136.73       73.96     62.20 o 
 -12   6   8     2541.71     2125.23    280.44 o 
 -10   6   8      579.27      561.00     75.89 o 
  -8   6   8     7191.13     7085.71    171.70 o 
  -6   6   8        7.30       27.89     70.59 o 
  -4   6   8      349.30      245.82    140.49 o 
  -2   6   8     9300.65     9762.79    275.32 o 
   0   6   8     2880.70     2651.10    170.88 o 
   2   6   8     4190.95     3890.07    297.32 o 
   4   6   8      128.23      258.17     53.78 o 
   6   6   8      108.14       -6.94     82.45 o 
   8   6   8     9730.18     9378.94    388.18 o 
  10   6   8      996.43      868.07    102.93 o 
  12   6   8     4703.17     4466.54    222.98 o 
  14   6   8    10715.55    11251.74    328.30 o 
  16   6   8     1028.97      726.04    111.86 o 
  18   6   8       44.99       60.41     57.81 o 
  20   6   8      858.31      570.89     72.55 o 
  22   6   8     1325.82     1229.35    135.90 o 
  24   6   8        6.77      -61.47     80.81 o 
 -23   7   8      297.72       28.11    101.98 o 
 -21   7   8     5636.62     5289.29    575.70 o 
 -19   7   8        1.27       96.88     87.65 o 
 -17   7   8    22316.37    22983.40    496.45 o 
 -15   7   8     2096.99     2485.85    318.76 o 
 -13   7   8    20232.60    21217.95    679.20 o 
 -11   7   8     5077.58     6410.91   1057.48 o 
  -9   7   8    21507.40    23226.07    658.49 o 
  -7   7   8     6458.48     6921.37    325.53 o 
  -5   7   8     1029.99     1008.30    153.64 o 
  -3   7   8    12645.01    12555.41    947.96 o 
  -1   7   8     9712.70    10262.00    399.64 o 
   1   7   8     9991.04    10997.99    503.98 o 
   3   7   8    21952.01    23650.35    533.27 o 
   5   7   8    19975.82    20034.67    676.75 o 
   7   7   8    24642.35    23344.97   1312.11 o 
   9   7   8     6095.33     5901.76    415.93 o 
  11   7   8     5266.20     5348.12    246.24 o 
  13   7   8      778.04      513.20    112.06 o 
  15   7   8     3394.69     3154.64    399.32 o 
  17   7   8     1073.58      950.21     99.37 o 
  19   7   8     6969.47     7250.11    482.66 o 
 -18   8   8       13.92      -87.80    117.65 o 
 -16   8   8      186.84       31.23     87.36 o 
 -14   8   8       16.60      -38.86    103.87 o 
 -12   8   8      451.29      356.01    121.24 o 
 -10   8   8     1310.53      870.15    398.27 o 
  -8   8   8      313.66      143.83     50.78 o 
  -6   8   8      194.65      145.38     68.42 o 
  -4   8   8     1553.00     1761.09    202.79 o 
  -2   8   8      677.24      667.93    125.30 o 
   0   8   8     1374.99     1290.26    124.26 o 
   2   8   8      174.40       27.70     97.08 o 
   4   8   8       14.01       57.64     53.11 o 
   6   8   8      264.61      182.92     77.08 o 
   8   8   8      122.55      102.43     65.04 o 
  10   8   8      212.37      147.95     75.18 o 
  12   8   8      853.20      822.06    148.67 o 
  14   8   8      751.55      640.29    134.65 o 
  -7   9   8     9635.39    10624.24    839.49 o 
  -5   9   8      567.23      560.27    184.98 o 
  -3   9   8    14298.03    13566.94    848.76 o 
  -1   9   8      636.64      487.64    120.91 o 
   1   9   8     7360.69     6872.39    902.99 o 
   3   9   8     2604.10     2266.25    321.69 o 
 -35   1   9     5320.61     4628.09    581.58 o 
 -33   1   9      235.19       53.85     84.95 o 
 -31   1   9     6071.16     5958.43    521.90 o 
 -29   1   9     5272.94     4919.02    606.30 o 
 -27   1   9      961.02      880.14    141.59 o 
 -25   1   9     8406.01     8016.26    315.69 o 
 -23   1   9      188.29      -67.59     75.15 o 
 -21   1   9    23755.85    23498.93    515.02 o 
 -19   1   9    28371.36    29104.91    561.63 o 
 -17   1   9     6609.00     6073.22    168.12 o 
 -15   1   9    18730.28    20173.33    281.86 o 
 -13   1   9     1939.43     2435.32    239.23 o 
 -11   1   9    25694.31    25231.88    413.38 o 
  -9   1   9    27351.38    27109.24    491.15 o 
  -7   1   9    27068.25    27742.10    501.89 o 
  -5   1   9    30644.54    29336.24    467.94 o 
  -3   1   9      651.22      384.12     70.36 o 
  -1   1   9    27728.80    30587.70    484.35 o 
   1   1   9     6413.73     6612.61    105.78 o 
   3   1   9   103789.85   105654.16    799.40 o 
   5   1   9    16797.69    14287.12    215.26 o 
   7   1   9    23607.16    24684.38    287.17 o 
   9   1   9    42500.32    41785.39    402.51 o 
  11   1   9     7074.02     7571.15    168.49 o 
  13   1   9    61531.95    65758.37    581.01 o 
  15   1   9     1544.39     1719.23    124.53 o 
  17   1   9    20904.91    20632.87    284.80 o 
  19   1   9     8296.84    11163.48   1587.46 o 
  21   1   9      329.33      358.62     87.07 o 
  23   1   9      819.41      854.73    141.33 o 
  25   1   9     1756.76     2170.46    499.99 o 
  27   1   9     9839.55    10283.18    804.42 o 
  29   1   9      409.04       78.00    148.81 o 
  31   1   9     7629.04     8109.27   1150.33 o 
 -34   2   9        9.75       -7.80     63.29 o 
 -32   2   9     4074.20     3732.76    516.91 o 
 -30   2   9      558.51      415.49    101.87 o 
 -28   2   9      193.23       11.87     66.52 o 
 -26   2   9      716.74      509.49    110.50 o 
 -24   2   9     1229.17     1255.62    185.48 o 
 -22   2   9     4380.97     3937.45    255.26 o 
 -20   2   9      343.89      140.32     68.93 o 
 -18   2   9     1746.57     2032.52    226.80 o 
 -16   2   9      348.34      225.73     46.62 o 
 -14   2   9    33934.14    32883.42    833.21 o 
 -12   2   9     2879.18     2052.12    213.68 o 
 -10   2   9    12110.12    10472.96    586.93 o 
  -8   2   9     4204.00     3833.14    419.72 o 
  -6   2   9     1020.16      722.34    138.16 o 
  -4   2   9     4342.62     3253.01    137.90 o 
  -2   2   9    23036.32    24045.98    340.58 o 
   0   2   9    20709.94    21410.65    292.07 o 
   2   2   9    25951.92    26766.15    235.47 o 
   4   2   9      615.74      569.92     53.62 o 
   6   2   9      893.33      508.39     50.62 o 
   8   2   9       43.52      -33.25     37.45 o 
  10   2   9       82.33      130.66     33.09 o 
  12   2   9        5.94       44.29     39.59 o 
  14   2   9    11004.34    10662.04    196.19 o 
  16   2   9     3273.21     3073.38    169.57 o 
  18   2   9    19802.02    20766.69    442.80 o 
  20   2   9     5617.50     5829.42    463.75 o 
  22   2   9     1447.99     1277.59    173.72 o 
  24   2   9     2754.77     2794.22    339.72 o 
  26   2   9      214.15      350.98    109.05 o 
  28   2   9       41.47       16.59     91.39 o 
  30   2   9      786.11      862.67    208.00 o 
 -33   3   9    13709.45    14436.24    782.83 o 
 -31   3   9      243.92      135.86     57.15 o 
 -29   3   9    20935.49    20336.66    963.64 o 
 -27   3   9      899.70      670.92    114.91 o 
 -25   3   9     7726.04     7264.80    218.92 o 
 -23   3   9     2733.62     2293.55    281.84 o 
 -21   3   9       36.37       54.79     49.21 o 
 -19   3   9     3496.86     3773.25    218.62 o 
 -17   3   9       17.95      -10.38     39.60 o 
 -15   3   9     6497.71     6677.85    215.42 o 
 -13   3   9    19441.96    19352.01    427.24 o 
 -11   3   9    83470.80    89169.61   2737.11 o 
  -9   3   9     1264.32     1615.40    182.74 o 
  -7   3   9    33971.56    37051.39   1366.32 o 
  -5   3   9    28850.69    29045.66    508.82 o 
  -3   3   9     2853.82     2202.38     90.20 o 
  -1   3   9    22756.69    20779.46    253.06 o 
   1   3   9     8678.65     8082.89    129.44 o 
   3   3   9    46615.42    46789.85    398.04 o 
   5   3   9    10738.75     9094.87    133.04 o 
   7   3   9     7024.00     7812.63    129.43 o 
   9   3   9      710.43      652.69     57.99 o 
  11   3   9     3230.00     3262.09    184.35 o 
  13   3   9       88.49       55.60     30.63 o 
  15   3   9     2204.44     2242.45    155.22 o 
  17   3   9     4138.56     4112.41    292.09 o 
  19   3   9    21872.24    21254.11    776.11 o 
  21   3   9    19284.37    20674.21    666.80 o 
  23   3   9     2846.17     3119.02    278.42 o 
  25   3   9    15275.81    17469.51    452.82 o 
  27   3   9     7777.18     8769.35    382.56 o 
  29   3   9       84.78      395.10    268.14 o 
 -32   4   9     1404.34     1471.04    176.97 o 
 -30   4   9      335.66      425.68     91.46 o 
 -28   4   9     5545.57     5466.17    950.75 o 
 -26   4   9     9475.68     9277.72    263.76 o 
 -24   4   9     2274.44     2062.00    178.48 o 
 -22   4   9    44795.24    45642.65   1799.39 o 
 -20   4   9      134.61       24.37    106.17 o 
 -18   4   9    28224.65    30129.23    528.21 o 
 -16   4   9     1990.30     2163.38    236.38 o 
 -14   4   9    21053.48    21016.89    794.52 o 
 -12   4   9     3785.94     3554.79    457.80 o 
 -10   4   9      147.11       74.90    358.77 o 
  -8   4   9    16663.53    16263.62    403.17 o 
  -6   4   9     1394.56     1193.83     85.70 o 
  -4   4   9    23917.61    22871.02    280.70 o 
  -2   4   9     1926.13     2059.24    156.80 o 
   0   4   9    24061.14    24640.55    257.30 o 
   2   4   9      155.77       99.65     40.36 o 
   4   4   9     8243.44     7600.76    186.20 o 
   6   4   9    14384.36    14113.56    217.37 o 
   8   4   9      727.87      656.16     67.63 o 
  10   4   9    28991.95    29660.97    334.62 o 
  12   4   9     8173.37     7828.46    290.33 o 
  14   4   9    11249.54    11357.51    204.75 o 
  16   4   9     5225.74     5083.75    375.84 o 
  18   4   9     4096.05     4176.36    219.91 o 
  20   4   9      827.95      883.54     96.80 o 
  22   4   9      248.62      113.51     82.96 o 
  24   4   9     1259.63     1094.80    187.09 o 
  26   4   9       79.41     -142.49    103.13 o 
  28   4   9     1794.62     1909.62    196.70 o 
 -29   5   9      933.08      705.66    225.53 o 
 -27   5   9     1140.51      857.95    131.54 o 
 -25   5   9     6048.15     5837.64    357.47 o 
 -23   5   9      124.27      105.40     47.63 o 
 -21   5   9     4499.12     4004.90    677.72 o 
 -19   5   9     2240.53     2304.25    241.90 o 
 -17   5   9     3614.78     3164.13    715.78 o 
 -15   5   9     6858.52     6406.68    307.61 o 
 -13   5   9        4.76       75.20    191.43 o 
 -11   5   9     1092.66     1173.37    121.30 o 
  -9   5   9    13624.64    14397.16    293.29 o 
  -7   5   9     4242.78     4223.29    143.03 o 
  -5   5   9    19526.69    18834.18    248.37 o 
  -3   5   9     1540.36     1766.87    134.63 o 
  -1   5   9      666.60      602.75     58.21 o 
   1   5   9     1782.74     1838.86    157.49 o 
   3   5   9     2815.15     2953.74    135.57 o 
   5   5   9      519.60      527.75     81.67 o 
   7   5   9      166.83      204.99     78.26 o 
   9   5   9     6268.55     6607.85    218.52 o 
  11   5   9      326.59      124.76     55.81 o 
  13   5   9    15181.16    15743.37    459.27 o 
  15   5   9      254.11      135.50     48.71 o 
  17   5   9     2810.13     3029.85    229.34 o 
  19   5   9     2250.12     2008.03    177.12 o 
  21   5   9      445.71      423.41     84.04 o 
  23   5   9       34.75       61.75     60.40 o 
  25   5   9     1914.12     2005.08    199.74 o 
 -28   6   9     3600.57     3374.90    538.32 o 
 -26   6   9     9195.77     8844.30    698.43 o 
 -24   6   9     2725.34     2695.02    358.60 o 
 -22   6   9    18467.94    22279.68   1685.39 o 
 -20   6   9      203.48      176.50     61.46 o 
 -18   6   9    14798.74    15533.31    360.05 o 
 -16   6   9     3776.22     4102.98    419.02 o 
 -14   6   9    15052.17    15227.47    374.66 o 
 -12   6   9    16091.89    16093.62    446.85 o 
 -10   6   9     2151.87     2623.86    186.86 o 
  -8   6   9    24929.45    25534.27    622.74 o 
  -6   6   9        9.47     1223.78    249.82 o 
  -4   6   9    29020.99    29375.43    422.35 o 
  -2   6   9     2341.07     3153.96    264.25 o 
   0   6   9    19302.97    18653.06    332.55 o 
   2   6   9      691.67      621.48     91.59 o 
   4   6   9    10380.26    10218.45    406.75 o 
   6   6   9    18016.50    17914.13    484.20 o 
   8   6   9     1475.30     1210.16    121.07 o 
  10   6   9    38042.68    38559.03    790.76 o 
  12   6   9     1960.42     1856.96    171.22 o 
  14   6   9     4804.82     4739.11    234.52 o 
  16   6   9     4091.49     3814.61    368.96 o 
  18   6   9     3261.56     2653.27    291.00 o 
  20   6   9     3487.67     3413.96    297.40 o 
  22   6   9      708.50      509.34    127.75 o 
 -23   7   9      127.55      270.08     71.29 o 
 -21   7   9      228.83      140.43     64.10 o 
 -19   7   9        5.60      -43.54    104.46 o 
 -17   7   9        0.04      -10.00    107.20 o 
 -15   7   9      564.46      345.30    143.59 o 
 -13   7   9      292.13      174.15     91.53 o 
 -11   7   9      241.58      250.31    110.45 o 
  -9   7   9        2.92       59.29     42.46 o 
  -7   7   9      278.04      251.14     87.33 o 
  -5   7   9      491.78      386.72     75.02 o 
  -3   7   9      200.10      176.38     71.58 o 
  -1   7   9     1889.77     1498.97    185.45 o 
   1   7   9      263.94       58.59     74.38 o 
   3   7   9      144.25       85.37     65.91 o 
   5   7   9      868.93      771.88     99.83 o 
   7   7   9      239.36      270.12     69.09 o 
   9   7   9     2741.24     2409.28    279.80 o 
  11   7   9       49.82      123.14     67.81 o 
  13   7   9      585.89      551.31    134.03 o 
  15   7   9       52.59        8.84     60.69 o 
  17   7   9      513.59      279.96     82.66 o 
  19   7   9        0.83       25.45     64.91 o 
 -18   8   9     2125.58     1609.41    204.04 o 
 -16   8   9     1650.62     1792.51    436.95 o 
 -14   8   9    14867.74    15869.57    454.88 o 
 -12   8   9     9330.76     9955.98    994.21 o 
 -10   8   9    14303.90    15281.56    588.49 o 
  -8   8   9    14823.59    14586.75    588.07 o 
  -6   8   9     2122.55     1775.51    316.96 o 
  -4   8   9    17285.30    17889.41    410.69 o 
  -2   8   9     2482.50     2157.05    239.99 o 
   0   8   9     3680.23     3680.50    329.10 o 
   2   8   9    13580.07    13327.32    705.34 o 
   4   8   9     1781.62     1579.09    192.30 o 
   6   8   9    10426.77    10017.79    413.58 o 
   8   8   9     3029.49     3152.31    543.20 o 
  10   8   9     7284.55     6969.94    325.51 o 
  12   8   9      575.02      560.67     98.23 o 
  -3   9   9     6323.02     5180.17    988.03 o 
  -1   9   9       41.75       90.15     81.85 o 
 -36   0  10      452.39      378.93    168.49 o 
 -34   0  10      707.97      582.83    200.61 o 
 -32   0  10      939.77      720.50    209.79 o 
 -30   0  10    29720.54    31334.88    646.42 o 
 -28   0  10     5642.61     5307.05    458.92 o 
 -26   0  10    23981.71    24113.48   1073.21 o 
 -24   0  10    31579.95    31922.29    818.18 o 
 -22   0  10     5584.06     5290.01    580.86 o 
 -20   0  10    15318.42    15070.19    479.90 o 
 -18   0  10       57.92      140.95     88.51 o 
 -16   0  10    13051.32    11055.32    371.72 o 
 -14   0  10    51615.60    50107.87   1179.42 o 
 -10   0  10    21817.04    22464.66    673.30 o 
  -8   0  10    22209.90    23021.26    734.27 o 
  -6   0  10    86331.87    92993.69   1090.91 o 
  -4   0  10    28258.28    31468.53    611.60 o 
  -2   0  10    92107.85    95158.04    764.09 o 
   0   0  10     4743.62     4679.86    180.54 o 
   2   0  10    24755.85    22886.51    407.18 o 
   4   0  10    32948.19    35823.60    699.59 o 
   6   0  10    52635.16    49134.09    798.73 o 
   8   0  10   158287.20   164507.03   1320.70 o 
  10   0  10     1257.42     1201.61    163.83 o 
  12   0  10    44469.78    43393.04   1764.54 o 
  14   0  10     1564.79     1772.08    152.54 o 
  16   0  10    32490.15    31537.98    593.16 o 
  18   0  10      152.51       98.35     55.01 o 
  20   0  10     5976.04     5670.30    445.91 o 
  22   0  10      108.34      123.91     84.57 o 
  24   0  10     2286.11     5404.84    986.34 o 
  26   0  10     4824.00     5039.95    534.94 o 
  28   0  10    12488.55    12456.98   1100.09 o 
  30   0  10    13964.30    17070.41   1677.02 o 
 -35   1  10     1113.46      999.82    237.65 o 
 -33   1  10     3509.33     3494.00    276.16 o 
 -31   1  10     3153.13     3048.77    290.96 o 
 -29   1  10     2834.14     2503.02    197.08 o 
 -27   1  10      880.03      958.78    137.65 o 
 -25   1  10      174.97       68.71    117.49 o 
 -23   1  10     6018.66     5468.79    399.83 o 
 -21   1  10      640.69      388.81     76.92 o 
 -19   1  10     1750.78     1771.87    211.18 o 
 -17   1  10      697.62      747.35    100.31 o 
 -15   1  10     1977.56     1561.08    207.89 o 
 -13   1  10    14789.63    14906.07    339.93 o 
 -11   1  10    13970.40    14352.34    228.15 o 
  -9   1  10    16431.22    16193.03    281.59 o 
  -7   1  10     6089.16     6628.29    260.93 o 
  -5   1  10     3357.93     3228.14    112.46 o 
  -3   1  10     4231.07     3957.03    125.26 o 
  -1   1  10      152.90      202.13     34.39 o 
   1   1  10     9670.93     9785.37    189.11 o 
   3   1  10      232.42      206.42     37.43 o 
   5   1  10     5417.67     5126.55    170.47 o 
   7   1  10     3246.15     3448.04    196.45 o 
   9   1  10     1100.24      893.81     82.21 o 
  11   1  10     2394.80     1907.17    110.98 o 
  13   1  10      108.72      106.50     55.75 o 
  15   1  10       50.25       22.42     25.60 o 
  17   1  10       17.01       98.94     65.56 o 
  19   1  10     1214.73     1090.60     97.41 o 
  21   1  10      111.42      433.35    274.04 o 
  23   1  10     3372.65     3484.50    407.64 o 
  25   1  10      108.40      137.91     60.08 o 
  27   1  10      207.32      257.72    136.46 o 
  29   1  10      350.00      245.80    116.13 o 
 -34   2  10     7448.86     7025.37    381.68 o 
 -32   2  10     1007.63      763.38    150.42 o 
 -30   2  10    14364.23    14686.66    881.10 o 
 -28   2  10     5681.07     5042.69    525.11 o 
 -26   2  10     6247.31     6177.31    502.51 o 
 -24   2  10    11493.09    10348.46    475.91 o 
 -22   2  10     1998.46     2281.86    279.74 o 
 -20   2  10    13657.16    12973.81    249.74 o 
 -18   2  10       25.99       20.30     60.56 o 
 -16   2  10    44767.33    45935.34   1329.23 o 
 -14   2  10     9050.07     7423.20    187.19 o 
 -12   2  10    34749.80    34649.47   1719.96 o 
 -10   2  10    11562.78    10557.84    399.26 o 
  -8   2  10    19887.66    18394.81    319.34 o 
  -6   2  10    88100.99    90532.61   1138.26 o 
  -4   2  10     6337.91     6482.51    159.60 o 
  -2   2  10    62739.45    67435.32    798.76 o 
   0   2  10    22785.54    24221.78    284.91 o 
   2   2  10    46035.04    43516.21    554.34 o 
   4   2  10     4418.41     3932.11    102.07 o 
   6   2  10    51863.93    50405.12    582.04 o 
   8   2  10    42030.66    42125.88    430.98 o 
  10   2  10     9835.27     9665.20    165.34 o 
  12   2  10    16349.02    17352.51    286.80 o 
  14   2  10     1592.17     1286.24    107.13 o 
  16   2  10    29578.05    30526.98    440.44 o 
  18   2  10     8603.58     7921.93    268.33 o 
  20   2  10    23725.22    28281.24   4295.47 o 
  22   2  10     4291.25     4109.32    437.04 o 
  24   2  10     5494.93     6451.88    282.75 o 
  26   2  10     3970.93     3880.05    415.73 o 
  28   2  10     3287.49     3733.10    443.55 o 
  30   2  10     8062.63     7569.87   1194.07 o 
 -33   3  10     4765.14     4520.56    763.53 o 
 -31   3  10     1354.81     1416.57    219.85 o 
 -29   3  10       29.92       16.32     63.87 o 
 -27   3  10     3995.38     4060.67    550.52 o 
 -25   3  10      196.66       73.26     69.34 o 
 -23   3  10     1807.75     1589.90    125.79 o 
 -21   3  10     3127.77     3052.19    288.72 o 
 -19   3  10     2602.35     2683.30    240.93 o 
 -17   3  10    14719.33    15134.06    250.65 o 
 -15   3  10    16747.78    17512.74    703.17 o 
 -13   3  10     8230.04     8185.58    361.17 o 
 -11   3  10      692.20      976.81    228.54 o 
  -9   3  10    21214.03    22407.97    506.92 o 
  -7   3  10     7736.02     8496.70    256.61 o 
  -5   3  10     7124.06     5262.85    819.05 o 
  -3   3  10     9058.02     8747.57    156.52 o 
  -1   3  10    29832.81    33782.13    331.01 o 
   1   3  10     5332.47     5503.63    158.72 o 
   3   3  10     6893.22     6670.01    209.20 o 
   5   3  10     9328.56     9052.63    156.60 o 
   7   3  10      554.72      548.15     52.11 o 
   9   3  10     5074.28     5021.28    145.30 o 
  11   3  10     5996.43     5524.43    137.06 o 
  13   3  10     5516.54     5308.68    167.93 o 
  15   3  10    10119.47     9847.22    193.50 o 
  17   3  10     1517.73     1236.95    161.27 o 
  19   3  10    10548.41    10972.33    439.81 o 
  21   3  10      553.22      506.73    122.54 o 
  23   3  10     1963.97     1829.93    189.29 o 
  25   3  10      103.13        4.80     65.32 o 
  27   3  10       18.19       89.95     51.79 o 
  29   3  10      622.84      326.94    136.31 o 
 -32   4  10      449.11      206.31     98.48 o 
 -30   4  10     5717.06     5493.87    900.91 o 
 -28   4  10      396.23      439.78     98.97 o 
 -26   4  10      384.47      285.35     76.79 o 
 -24   4  10     7460.00     6556.95    298.79 o 
 -22   4  10     1574.83     1131.88    286.17 o 
 -20   4  10    15595.11    15246.56    583.16 o 
 -18   4  10      337.09      176.29     65.54 o 
 -16   4  10     5910.58     5682.94    501.84 o 
 -14   4  10     3576.56     3944.14    435.39 o 
 -12   4  10    19508.24    19952.21    414.72 o 
 -10   4  10      302.49      348.93    252.99 o 
  -8   4  10    18747.00    20337.11    343.92 o 
  -6   4  10    20500.41    21366.89    343.90 o 
  -4   4  10     2303.99     2433.87    199.11 o 
  -2   4  10    13394.94    12410.75    263.12 o 
   0   4  10    14631.23    14596.86    219.40 o 
   2   4  10    15986.15    15006.96    263.34 o 
   4   4  10     4878.09     4687.98    105.53 o 
   6   4  10    26634.67    25965.96    355.25 o 
   8   4  10     5692.35     5126.63    146.60 o 
  10   4  10    11243.44    11058.39    363.38 o 
  12   4  10      575.92      509.68     67.19 o 
  14   4  10      719.74      556.50     68.14 o 
  16   4  10    14232.72    15105.29    442.94 o 
  18   4  10      146.07       51.91     53.93 o 
  20   4  10     3030.72     3154.15    283.55 o 
  22   4  10     3857.97     3945.39    215.21 o 
  24   4  10      687.80      687.82    120.60 o 
  26   4  10     8004.84     8171.02    572.29 o 
 -29   5  10     2029.52     2037.92    371.22 o 
 -27   5  10     8827.48     9204.19    969.76 o 
 -25   5  10        0.74      106.80     92.41 o 
 -23   5  10    31907.86    34397.81    839.16 o 
 -21   5  10     4805.14     4429.14    647.72 o 
 -19   5  10    23274.71    25537.24   1067.57 o 
 -17   5  10      909.95     1031.12    292.07 o 
 -15   5  10      727.05      897.92    256.01 o 
 -13   5  10      372.63      401.21    155.71 o 
 -11   5  10      422.38      413.73    651.99 o 
  -9   5  10    12789.82    12390.47    304.15 o 
  -7   5  10      720.73      762.23    168.81 o 
  -5   5  10    22253.02    22526.47    257.58 o 
  -3   5  10     1279.28     1415.81    253.02 o 
  -1   5  10    28321.84    28687.79    387.37 o 
   1   5  10     7339.00     7293.75    272.79 o 
   3   5  10     3511.47     3113.78    163.77 o 
   5   5  10    17674.58    18621.80    372.67 o 
   7   5  10      144.87      162.94     51.06 o 
   9   5  10     4902.18     4725.29    210.70 o 
  11   5  10    19629.59    19491.85    507.33 o 
  13   5  10     1860.28     1424.90    124.04 o 
  15   5  10     8855.00     8873.26    256.14 o 
  17   5  10      839.79     1492.81    542.69 o 
  19   5  10      116.54       50.91     39.27 o 
  21   5  10       57.94       44.24     49.53 o 
  23   5  10     2208.83     1822.82    246.99 o 
  25   5  10     1268.40     1059.31    167.62 o 
 -26   6  10      186.09      144.49     97.10 o 
 -24   6  10     4421.31     3904.46    516.41 o 
 -22   6  10     1474.92     1213.06    182.67 o 
 -20   6  10     3843.75     3882.68    368.27 o 
 -18   6  10      215.58      132.55    112.11 o 
 -16   6  10     1389.50     1298.83    215.27 o 
 -14   6  10     6273.55     5951.63    503.68 o 
 -12   6  10      397.29      345.94    180.62 o 
 -10   6  10     4919.81     4334.80    169.80 o 
  -8   6  10        4.46       65.01    288.55 o 
  -6   6  10    17391.94    17455.75    451.69 o 
  -4   6  10     2883.30     2431.47    267.55 o 
  -2   6  10     3561.45     3399.31    435.69 o 
   0   6  10     2794.90     2679.84    279.39 o 
   2   6  10     1352.67     1285.56    121.69 o 
   4   6  10       58.07      -26.20     82.43 o 
   6   6  10      755.24      505.36    159.92 o 
   8   6  10    22190.45    21050.79    591.51 o 
  10   6  10     4878.50     4839.03    444.01 o 
  12   6  10     7059.18     6403.51    245.75 o 
  14   6  10     3140.14     3953.09    626.67 o 
  16   6  10     2633.68     2403.24    291.64 o 
  18   6  10      313.10      155.06     59.26 o 
  20   6  10      165.02      126.49     66.88 o 
  22   6  10       36.69       79.20    119.73 o 
 -23   7  10     2525.07     2192.38    223.66 o 
 -21   7  10      483.92      508.19    100.92 o 
 -19   7  10     4031.68     4236.07    353.84 o 
 -17   7  10     6791.45     6672.38   1085.03 o 
 -15   7  10     9346.04     9423.71    473.52 o 
 -13   7  10    12161.68    13790.09    422.77 o 
 -11   7  10     5902.55     8046.11   1356.76 o 
  -9   7  10    25510.43    27362.94    392.93 o 
  -7   7  10       44.02      348.52    442.19 o 
  -5   7  10    13877.61    14453.84    284.04 o 
  -3   7  10     5517.62     5878.34    437.35 o 
  -1   7  10     1637.30     1181.19    198.36 o 
   1   7  10    17742.52    18139.58    489.10 o 
   3   7  10      100.11      -23.60    160.62 o 
   5   7  10    11419.25    10840.14    348.50 o 
   7   7  10       15.65       63.73     93.42 o 
   9   7  10    11977.53    12522.90    372.04 o 
  11   7  10      830.85      769.20    103.58 o 
  13   7  10     9530.73     9390.52    347.70 o 
  15   7  10     3492.59     2746.50    350.12 o 
  17   7  10     1787.75     1737.16    540.74 o 
 -16   8  10       15.21      -38.82    250.44 o 
 -14   8  10      336.02      345.59    150.69 o 
 -12   8  10       88.12     -237.98    158.65 o 
 -10   8  10      473.09      374.68    119.20 o 
  -8   8  10        0.42     -193.83    129.22 o 
  -6   8  10       19.30      -59.71    105.59 o 
  -4   8  10     1595.20     1625.61    272.97 o 
  -2   8  10      507.35      215.51    118.53 o 
   0   8  10      127.51      107.31     68.20 o 
   2   8  10        7.19      -41.81     73.06 o 
   4   8  10      604.00      451.64     82.50 o 
   6   8  10        0.38       13.47     59.39 o 
   8   8  10     1094.76      621.67    116.77 o 
  10   8  10      422.65      282.80     87.17 o 
 -35   1  11     4155.19     3841.05    431.71 o 
 -33   1  11      321.13      321.28    101.62 o 
 -31   1  11     2561.74     2535.39    445.49 o 
 -29   1  11     7570.19     7055.23    256.94 o 
 -27   1  11     9719.57     9495.80    340.75 o 
 -25   1  11    50732.13    51180.36   2385.71 o 
 -23   1  11      281.28      281.60     71.16 o 
 -21   1  11    31371.15    31833.12   1328.57 o 
 -19   1  11        0.94        2.74     55.53 o 
 -17   1  11    31382.01    30647.55    808.23 o 
 -15   1  11     1011.63      810.32    130.76 o 
 -13   1  11    22138.23    22671.82    588.28 o 
 -11   1  11    11983.40    10732.43    192.65 o 
  -9   1  11    26866.87    24983.56    272.25 o 
  -7   1  11    24386.57    22944.46    381.29 o 
  -5   1  11    77252.34    84827.86    892.85 o 
  -3   1  11   104801.70   113149.24   1314.74 o 
  -1   1  11       76.82      104.97     39.29 o 
   1   1  11    33176.57    31040.25    339.41 o 
   3   1  11    11304.23    10898.23    127.25 o 
   5   1  11    24545.14    24049.08    333.66 o 
   7   1  11    18797.07    18929.63    283.65 o 
   9   1  11     8694.37     7854.44    249.13 o 
  11   1  11    32607.38    33197.77    435.10 o 
  13   1  11       41.11       11.25     39.08 o 
  15   1  11    14434.14    14991.09    190.30 o 
  17   1  11     2234.20     2127.11    164.77 o 
  19   1  11    18615.35    19077.29    370.41 o 
  21   1  11     4655.59     5096.80    660.36 o 
  23   1  11     2153.06     2014.01    209.79 o 
  25   1  11     2371.26     2365.51    282.14 o 
  27   1  11      951.84      792.62    295.67 o 
  29   1  11     4283.56     4371.90    310.53 o 
 -34   2  11      413.92      214.59     63.49 o 
 -32   2  11     5402.58     5123.97    482.08 o 
 -30   2  11      157.27      126.91     81.52 o 
 -28   2  11       40.32      150.83     71.19 o 
 -26   2  11     1947.12     1526.86    202.74 o 
 -24   2  11     6467.79     5780.23    577.60 o 
 -22   2  11       83.68      184.56    107.93 o 
 -20   2  11       23.02       80.04    135.84 o 
 -18   2  11     5105.17     4681.36    206.00 o 
 -16   2  11     1249.03     1144.81    241.94 o 
 -14   2  11    28789.46    28752.73    800.26 o 
 -12   2  11     2670.89     2726.10    511.75 o 
 -10   2  11    27564.13    26794.80   1126.82 o 
  -8   2  11     2506.39     2130.35    253.21 o 
  -6   2  11     1041.08     1209.13    125.52 o 
  -4   2  11     5132.86     4470.47    138.98 o 
  -2   2  11    11965.68    10873.60    174.25 o 
   0   2  11     9717.80     9870.72    139.82 o 
   2   2  11     5214.71     5336.64    109.24 o 
   4   2  11    24888.74    25081.12    311.54 o 
   6   2  11     5028.53     5187.13    112.89 o 
   8   2  11     2840.04     3182.28    148.34 o 
  10   2  11     6739.94     6507.70    142.82 o 
  12   2  11     8275.24     9202.44    601.65 o 
  14   2  11     4018.92     4003.86    339.13 o 
  16   2  11       52.79        7.20     60.09 o 
  18   2  11    23152.21    24573.60    670.04 o 
  20   2  11       33.08      -22.46     78.47 o 
  22   2  11     1672.20     1700.63    192.93 o 
  24   2  11        0.82       -3.28    131.12 o 
  26   2  11       86.22       42.45    109.99 o 
  28   2  11      265.51      274.04    212.41 o 
 -33   3  11     6525.94     5605.55   1010.31 o 
 -31   3  11     5984.12     5252.90    743.45 o 
 -29   3  11     3355.96     3022.74    360.53 o 
 -27   3  11     7154.56     6779.12    287.69 o 
 -25   3  11     2900.99     2923.11    385.15 o 
 -23   3  11     2216.50     2011.79    259.97 o 
 -21   3  11     2224.35     2306.74    220.68 o 
 -19   3  11       89.13       38.47     47.80 o 
 -17   3  11    38151.94    38290.51    811.17 o 
 -15   3  11       89.46     -236.24    157.49 o 
 -13   3  11    66956.95    68222.46   1333.36 o 
 -11   3  11     6878.66     6512.55    451.18 o 
  -9   3  11    23613.69    24978.83    702.43 o 
  -7   3  11    12582.53    11906.62    872.56 o 
  -5   3  11      960.16      923.69     95.57 o 
  -3   3  11    12831.21    12063.70    254.77 o 
  -1   3  11     8512.66     7819.69    151.44 o 
   1   3  11     5023.38     4883.84    112.52 o 
   3   3  11       94.44       95.97     37.68 o 
   5   3  11    30272.90    29119.61    289.76 o 
   7   3  11     2622.28     3031.22    199.31 o 
   9   3  11    29515.44    28964.32    321.26 o 
  11   3  11    19447.63    19451.83    333.43 o 
  13   3  11       14.17       87.39     35.48 o 
  15   3  11    16086.67    15613.90    361.50 o 
  17   3  11      157.55       49.93     44.19 o 
  19   3  11     6088.12    13308.65   3770.99 o 
  21   3  11    10595.56    10655.94    660.23 o 
  23   3  11      974.80     1547.52    400.61 o 
  25   3  11     2911.27     2935.78    320.22 o 
  27   3  11      196.42      821.46    217.66 o 
 -32   4  11      950.92      720.08    342.22 o 
 -30   4  11      626.92      125.88    219.95 o 
 -28   4  11    10503.28    10969.74    942.75 o 
 -26   4  11      163.52      315.76    141.80 o 
 -24   4  11     7854.46     8155.90    282.69 o 
 -22   4  11     3144.65     3194.61    233.86 o 
 -20   4  11     7654.16     6943.29    372.91 o 
 -18   4  11     1125.36     1064.60    214.48 o 
 -16   4  11      751.11      573.99    327.47 o 
 -14   4  11     2515.80     2205.71    231.24 o 
 -12   4  11      113.58      122.63    105.55 o 
 -10   4  11     5186.78     5519.43    308.65 o 
  -8   4  11        4.80      -12.88    116.17 o 
  -6   4  11    11975.19    11578.16    195.97 o 
  -4   4  11    10279.02     9276.43    226.24 o 
  -2   4  11    11799.77    11869.12    176.37 o 
   0   4  11    12317.11    11989.85    200.00 o 
   2   4  11     1596.56     1573.19    115.74 o 
   4   4  11    13453.73    13487.00    184.00 o 
   6   4  11     8613.86     7947.62    199.45 o 
   8   4  11     5375.72     4887.88    224.64 o 
  10   4  11    12364.58    12262.09    318.80 o 
  12   4  11     7587.65     7972.22    418.43 o 
  14   4  11     2404.43     2205.53    161.55 o 
  16   4  11      224.77      193.23     56.05 o 
  18   4  11     2650.39     2896.34    335.43 o 
  20   4  11      532.64      368.49    151.14 o 
  22   4  11     1536.97     1838.19    215.39 o 
  24   4  11      779.52      991.14    139.87 o 
  26   4  11     5362.13     5323.50    503.17 o 
 -29   5  11     1236.85     1158.70    192.17 o 
 -27   5  11      404.30      240.10    263.22 o 
 -25   5  11    13627.30    15026.11    512.02 o 
 -23   5  11     2692.07     2365.81    487.28 o 
 -21   5  11     4934.11     4989.77    473.78 o 
 -19   5  11      193.16      231.73    115.09 o 
 -17   5  11     4741.70     4833.52   1052.26 o 
 -15   5  11        6.23     -144.53    124.97 o 
 -13   5  11     1193.29      848.50    156.10 o 
 -11   5  11     4769.56     4802.66    506.07 o 
  -9   5  11      161.42     1078.60    296.96 o 
  -7   5  11    15645.84    16450.56    422.47 o 
  -5   5  11     3227.56     3122.69    157.37 o 
  -3   5  11    17356.85    17703.34    345.85 o 
  -1   5  11     2134.81     2338.14    190.02 o 
   1   5  11     8480.46     9048.03    441.51 o 
   3   5  11     1592.30     1448.60    138.87 o 
   5   5  11     7697.45     7433.43    234.68 o 
   7   5  11     8075.36     8600.88    944.62 o 
   9   5  11     3278.56     2623.77    168.72 o 
  11   5  11    26180.15    25615.52    424.28 o 
  13   5  11      186.21      113.62     59.82 o 
  15   5  11     9983.28     8893.24    293.65 o 
  17   5  11     1105.53      963.53    143.08 o 
  19   5  11      464.66      416.33     90.09 o 
  21   5  11      212.29      494.15   1059.85 o 
  23   5  11      697.51      272.09     77.24 o 
 -26   6  11      221.98      163.24    203.56 o 
 -24   6  11     5668.52     5682.05    757.01 o 
 -22   6  11     5197.91     5850.74    631.90 o 
 -20   6  11     7175.55     7389.10    516.97 o 
 -18   6  11     7851.45     7774.38    747.28 o 
 -16   6  11     1115.95     1174.09    420.24 o 
 -14   6  11     6372.22     6480.97    704.59 o 
 -12   6  11      378.85      321.51    247.82 o 
 -10   6  11     5376.30     6292.41   1029.29 o 
  -8   6  11     4085.23     4851.87    925.70 o 
  -6   6  11    15594.97    16550.25    362.52 o 
  -4   6  11    21654.04    21613.11    522.08 o 
  -2   6  11     7077.10     8189.49    652.20 o 
   0   6  11    21230.65    22037.12    609.63 o 
   2   6  11     3353.69     2935.34    167.17 o 
   4   6  11    19479.43    20479.86    736.87 o 
   6   6  11        2.31       25.72     71.20 o 
   8   6  11     6135.64     5947.75    253.72 o 
  10   6  11     5187.83     5648.79    214.84 o 
  12   6  11     1226.43     1217.73    144.57 o 
  14   6  11     5871.72     5801.95    301.84 o 
  16   6  11       66.45       -7.45     51.13 o 
  18   6  11     8830.54     8650.42    381.71 o 
  20   6  11      238.13      111.37     52.94 o 
 -21   7  11      384.29      281.60    102.56 o 
 -19   7  11      535.64      132.48     91.26 o 
 -17   7  11      103.39       85.79    102.25 o 
 -15   7  11      139.96      150.47     97.60 o 
 -13   7  11      789.97      630.88    166.85 o 
 -11   7  11       13.33       24.07    117.02 o 
  -9   7  11     1234.77     1104.17    226.67 o 
  -7   7  11        1.43      225.16    314.99 o 
  -5   7  11    12985.22    13665.81    292.14 o 
  -3   7  11     2245.83     2334.03    241.58 o 
  -1   7  11      890.35      559.45     90.89 o 
   1   7  11     1151.31     1073.19    123.23 o 
   3   7  11      782.99      390.02     93.74 o 
   5   7  11      647.05      507.10     95.73 o 
   7   7  11     1621.43     1408.17    297.47 o 
   9   7  11      287.44      231.71     57.72 o 
  11   7  11      152.70      158.92     67.16 o 
  13   7  11       36.82       57.41     61.13 o 
  15   7  11      118.81       15.79     79.77 o 
 -14   8  11    15620.70    18429.48   1613.09 o 
 -12   8  11      265.39      163.78    147.84 o 
 -10   8  11    20011.26    21430.93   1113.86 o 
  -8   8  11     1009.17      706.09    238.96 o 
  -6   8  11     5774.71     5093.42    756.98 o 
  -4   8  11     8961.17     9152.30    960.12 o 
  -2   8  11     1058.52      973.07    186.52 o 
   0   8  11     8307.18     8888.50    353.69 o 
   2   8  11     1942.18     1692.65    270.67 o 
   4   8  11     6947.16     6909.46    323.61 o 
   6   8  11      369.74      202.13     71.72 o 
   8   8  11     8098.11     7380.99    505.20 o 
 -34   0  12     1091.38      859.49    188.16 o 
 -32   0  12     2899.57     2773.83    810.97 o 
 -30   0  12     4536.15     3202.59   1233.18 o 
 -28   0  12    12863.65    12259.65    464.16 o 
 -26   0  12    16539.33    15847.73    856.86 o 
 -24   0  12     2326.24     1931.39    433.35 o 
 -22   0  12    14891.55    14714.86    578.24 o 
 -20   0  12      305.21      305.23     89.42 o 
 -18   0  12      235.68      114.59     58.33 o 
 -16   0  12      173.01      138.60     67.80 o 
 -14   0  12      463.65      656.53    150.46 o 
 -12   0  12    31335.01    34891.65    746.72 o 
 -10   0  12     4438.45     4740.81    247.17 o 
  -8   0  12    43892.55    51329.01    862.71 o 
  -6   0  12    36712.29    42286.54    681.21 o 
  -4   0  12    48834.07    54377.07    951.87 o 
  -2   0  12     8912.56     9432.78    271.36 o 
   0   0  12    55517.45    57528.72    725.53 o 
   2   0  12    15821.15    14773.31    166.29 o 
   4   0  12      469.96      155.72     55.26 o 
   6   0  12    10050.58    14513.71   2460.78 o 
   8   0  12     3266.57     3058.66    313.06 o 
  10   0  12    33574.42    32598.26    776.13 o 
  12   0  12     1135.81      818.84    241.92 o 
  14   0  12     2953.99     3253.72    370.41 o 
  16   0  12      580.10      637.90    188.16 o 
  18   0  12      821.48      612.98     96.37 o 
  20   0  12      915.01      875.14     89.92 o 
  22   0  12     2161.44     7877.64    584.79 o 
  24   0  12    10215.73    12929.01    584.79 o 
  26   0  12     2368.22     2151.01    584.14 o 
  28   0  12     7981.48     8668.95   1274.48 o 
 -35   1  12      451.89      253.87     82.26 o 
 -33   1  12     1953.48     1503.07    323.61 o 
 -31   1  12      309.50      203.88     85.52 o 
 -29   1  12     3613.88     2721.15    513.77 o 
 -27   1  12     2070.02     1738.06    279.84 o 
 -25   1  12       69.23       85.35     47.40 o 
 -23   1  12     9083.92     8412.10    397.28 o 
 -21   1  12     1206.62     1571.37    216.74 o 
 -19   1  12       30.75       59.93     87.55 o 
 -17   1  12      587.50      403.49     78.31 o 
 -15   1  12    20013.31    19952.20    524.48 o 
 -13   1  12       33.60       -1.70     30.85 o 
 -11   1  12    10651.75    10114.60    361.14 o 
  -9   1  12     1583.25     1756.22    158.02 o 
  -7   1  12     2040.79     2362.20    131.79 o 
  -5   1  12     1159.72     1632.21    116.57 o 
  -3   1  12     2507.64     2147.40    151.24 o 
  -1   1  12      320.93      180.17     39.70 o 
   1   1  12       14.12      -28.98     38.93 o 
   3   1  12     1348.89     1162.25     72.52 o 
   5   1  12     1035.83      970.15    101.71 o 
   7   1  12     4705.49     4147.53    174.72 o 
   9   1  12     3038.82     2947.46    271.44 o 
  11   1  12     1704.33     1563.38    176.74 o 
  13   1  12      410.06      425.19     68.78 o 
  15   1  12     1270.57     1241.80    171.34 o 
  17   1  12     6251.72     6265.69    500.69 o 
  19   1  12     2875.69     2296.44    135.42 o 
  21   1  12     2297.12     2434.08    469.31 o 
  23   1  12      120.76        0.84     61.11 o 
  25   1  12      143.28       59.37     74.45 o 
  27   1  12       83.94      251.27    562.83 o 
 -34   2  12     1262.72     1122.59    174.89 o 
 -32   2  12     2396.35     1667.04    212.44 o 
 -30   2  12      405.71      289.34     64.59 o 
 -28   2  12     3250.11     2518.97    186.24 o 
 -26   2  12      693.87      656.80    125.86 o 
 -24   2  12     1800.84     1477.93    176.52 o 
 -22   2  12    19690.04    19042.05   1037.24 o 
 -20   2  12      156.01       92.36     86.55 o 
 -18   2  12    15767.86    15819.38    359.63 o 
 -16   2  12     2188.39     2077.16    216.39 o 
 -14   2  12    30845.13    31682.33   1609.82 o 
 -12   2  12    22189.76    22448.10    893.51 o 
 -10   2  12    13701.39    13025.13    450.97 o 
  -8   2  12     9351.90     9215.81    360.53 o 
  -6   2  12     4803.29     4531.38    143.49 o 
  -4   2  12    11024.53    12660.88    172.90 o 
  -2   2  12     3919.97     4142.28    128.26 o 
   0   2  12    19410.34    19907.40    223.15 o 
   2   2  12     7444.53     6817.70    122.46 o 
   4   2  12     5523.09     5493.96    120.01 o 
   6   2  12     1736.54     1716.82    123.33 o 
   8   2  12     7671.41     7649.50    146.71 o 
  10   2  12    20664.31    21914.12    302.45 o 
  12   2  12     2845.14     3966.30    568.66 o 
  14   2  12    12653.08    13098.29    240.29 o 
  16   2  12    16031.37    16095.52    480.14 o 
  18   2  12      928.22      767.44     85.45 o 
  20   2  12    11067.25    11200.86    321.02 o 
  22   2  12     1300.95     1112.90    262.16 o 
  24   2  12     7066.23     8230.61    472.72 o 
  26   2  12      731.02     1333.98    790.98 o 
  28   2  12      643.11      535.62    143.64 o 
 -33   3  12     4025.05     3591.11    564.68 o 
 -31   3  12      482.89      416.66    143.14 o 
 -29   3  12     5356.43     4263.03    725.99 o 
 -27   3  12      864.87      710.68    119.45 o 
 -25   3  12     3445.15     2897.92    262.27 o 
 -23   3  12      973.84      809.88    118.43 o 
 -21   3  12     9010.56     8649.34    383.91 o 
 -19   3  12       71.72      159.96     97.83 o 
 -17   3  12       83.53     -320.35    257.65 o 
 -15   3  12    22531.89    22392.90    664.12 o 
 -13   3  12     1090.03      585.30    131.98 o 
 -11   3  12    18310.62    18606.71    441.76 o 
  -9   3  12     5492.48     5461.12    254.26 o 
  -7   3  12     6892.95     6349.37    250.62 o 
  -5   3  12     4737.75     4699.13    324.82 o 
  -3   3  12       99.39       84.42     30.44 o 
  -1   3  12     9226.36     8465.53    213.84 o 
   1   3  12     4430.22     5038.84    154.99 o 
   3   3  12    12233.11    12458.69    265.29 o 
   5   3  12     1001.15      906.45    118.05 o 
   7   3  12    12573.81    12466.39    177.98 o 
   9   3  12     1778.81     2079.87    185.73 o 
  11   3  12     2917.01     2944.14    136.81 o 
  13   3  12    12764.73    13146.21    351.05 o 
  15   3  12     1168.84     1166.17    142.75 o 
  17   3  12    11615.23    11797.28    355.01 o 
  19   3  12     2316.89     2520.72    847.56 o 
  21   3  12     3454.34     5819.63   1663.29 o 
  23   3  12     2957.12     3253.53    271.72 o 
  25   3  12     6752.51     5815.50    937.38 o 
 -30   4  12      244.30       91.26     88.70 o 
 -28   4  12     1692.93     1843.49    301.25 o 
 -26   4  12      143.64      106.91    221.92 o 
 -24   4  12     1489.31     1402.82    235.60 o 
 -22   4  12     8873.67     8474.01    631.24 o 
 -20   4  12     2543.46     1871.07    381.56 o 
 -18   4  12    15340.73    14760.75   1006.34 o 
 -16   4  12     3640.67     3272.19    507.20 o 
 -14   4  12     6973.44     6698.66    388.88 o 
 -12   4  12       32.52      233.91    162.10 o 
 -10   4  12     6628.24     6892.89    292.21 o 
  -8   4  12     6071.53     6159.42    220.38 o 
  -6   4  12       21.80       43.74     51.77 o 
  -4   4  12     2886.67     2628.53    169.13 o 
  -2   4  12      938.68      886.49     84.40 o 
   0   4  12     1065.99     1211.77     87.57 o 
   2   4  12     2697.08     2398.03    137.64 o 
   4   4  12       16.25       83.01     43.53 o 
   6   4  12       14.33      143.21     56.99 o 
   8   4  12      826.38      706.22     84.98 o 
  10   4  12     6789.06     6860.65    350.41 o 
  12   4  12      647.66      487.63    115.07 o 
  14   4  12     3038.91     2338.04    149.30 o 
  16   4  12    10926.33    11317.40    244.40 o 
  18   4  12      269.37      121.27     98.28 o 
  20   4  12     2090.91     2137.62   1218.52 o 
  22   4  12      813.80      986.60    292.19 o 
  24   4  12       47.87      571.49    410.40 o 
 -29   5  12     7498.66     6488.12   1112.71 o 
 -27   5  12     1611.75     1465.43    253.56 o 
 -25   5  12    13132.70    13282.12    499.49 o 
 -23   5  12    12013.09    12717.36    945.70 o 
 -21   5  12     3317.05     3434.57    401.89 o 
 -19   5  12     8671.10     9208.84    556.50 o 
 -17   5  12     2243.26     1971.22    258.93 o 
 -13   5  12      646.96      235.26    138.06 o 
 -11   5  12      105.50      -29.25    141.74 o 
  -9   5  12     1159.93     2530.74    579.97 o 
  -7   5  12    26016.45    26778.94    524.07 o 
  -5   5  12     5967.69     5383.40    144.29 o 
  -3   5  12    11016.73    10685.88    186.22 o 
  -1   5  12    18210.54    18189.93    361.57 o 
   1   5  12       22.61       82.82    102.20 o 
   3   5  12    13745.85    14591.23    683.95 o 
   5   5  12     6924.54     6979.52    288.16 o 
   7   5  12    17562.33    16829.72    509.65 o 
   9   5  12    11320.18    11334.19    270.12 o 
  11   5  12     4305.33     3848.21    299.66 o 
  13   5  12     3263.69     3259.01    189.38 o 
  15   5  12     1357.66     1219.53    109.15 o 
  17   5  12     4842.71     5365.28    533.57 o 
  19   5  12      669.44      583.29     79.54 o 
  21   5  12     3191.36     3501.27    344.56 o 
 -24   6  12       24.64      -78.03    155.32 o 
 -22   6  12     5528.21     5908.39    639.65 o 
 -20   6  12        2.02      -10.12     89.70 o 
 -18   6  12       29.60       82.57     97.86 o 
 -16   6  12      581.16      823.85    179.82 o 
 -14   6  12     1196.87     1249.61    175.58 o 
 -12   6  12     2234.83     1958.76    271.74 o 
 -10   6  12     2023.93     1839.30    242.26 o 
  -8   6  12     1672.11     1716.02    289.35 o 
  -6   6  12     2585.59     2927.64    671.20 o 
  -4   6  12    10268.40     9852.74    268.42 o 
  -2   6  12     2175.17     1979.97    250.11 o 
   0   6  12     4557.46     4627.41    351.83 o 
   2   6  12      182.51      123.37    114.69 o 
   4   6  12     1800.88     1956.87    221.30 o 
   6   6  12        2.97       11.82     97.28 o 
   8   6  12     4657.35     4051.54    237.83 o 
  10   6  12     1668.41     1452.82    152.21 o 
  12   6  12     1322.14     1122.79    124.69 o 
  14   6  12      980.11      498.28     83.23 o 
  16   6  12      630.17      340.34     63.93 o 
  18   6  12      132.31      184.91    107.55 o 
 -21   7  12      579.10      541.63    121.10 o 
 -19   7  12    10505.50    10810.75    505.97 o 
 -17   7  12        5.78       71.76    234.70 o 
 -15   7  12    31145.20    35004.64    830.97 o 
 -13   7  12        6.00      -66.22    213.72 o 
 -11   7  12    16917.23    18239.29    530.70 o 
  -9   7  12      123.71      122.56    245.85 o 
  -7   7  12     4535.95     5446.34    584.98 o 
  -5   7  12     9392.48     9982.72    871.29 o 
  -3   7  12        7.52      395.25    339.36 o 
  -1   7  12    17571.37    17555.40    280.58 o 
   1   7  12      782.60      737.20    158.78 o 
   3   7  12    20336.26    20799.78    604.12 o 
   5   7  12       40.60       32.83     67.57 o 
   7   7  12    31801.30    33314.00    540.59 o 
   9   7  12      192.69       97.23     67.94 o 
  11   7  12    11243.10    11358.75    384.12 o 
  13   7  12     5850.04     4981.34    468.91 o 
 -12   8  12       45.62       63.89    180.94 o 
 -10   8  12      146.67      -85.59    149.09 o 
  -8   8  12     2124.34     1864.47    278.64 o 
  -6   8  12      323.55      130.86    102.93 o 
  -4   8  12      978.16      830.16    153.82 o 
  -2   8  12      242.73       44.79     94.01 o 
   0   8  12        2.80       29.36     82.44 o 
   2   8  12      125.41      210.62    125.22 o 
   4   8  12      125.04      239.78    100.18 o 
   6   8  12     1151.19      960.15    218.97 o 
 -33   1  13     4383.82     3644.82    286.56 o 
 -31   1  13     8299.55     8441.95    260.41 o 
 -29   1  13      993.72      986.72    180.53 o 
 -27   1  13    16482.34    16053.81    471.22 o 
 -25   1  13     1658.29     1276.59    188.00 o 
 -23   1  13    19354.13    19446.49    579.38 o 
 -21   1  13     6271.01     6425.86    204.90 o 
 -19   1  13     2192.64     2588.48    196.12 o 
 -17   1  13    16995.13    17809.80    401.95 o 
 -15   1  13        2.12      -14.90     31.14 o 
 -13   1  13     7705.25     7892.08    228.05 o 
 -11   1  13      457.94      497.15    154.42 o 
  -9   1  13    37018.56    38832.00    695.76 o 
  -7   1  13    10228.62     9490.40    215.43 o 
  -5   1  13    43542.32    49846.52    650.22 o 
  -3   1  13    11388.70    10671.13    197.47 o 
  -1   1  13    13411.38    14357.28    375.33 o 
   1   1  13    25579.20    24912.80    373.06 o 
   3   1  13     1089.93     1120.21    299.33 o 
   5   1  13    34615.37    37454.34   1339.71 o 
   7   1  13     6698.75     6912.01    955.94 o 
   9   1  13    13806.41    14211.82    331.51 o 
  11   1  13     2406.85     2233.05    187.68 o 
  13   1  13    22472.81    23893.45    517.56 o 
  15   1  13    28213.87    28255.57   1357.08 o 
  17   1  13     3840.71     4526.89   1001.75 o 
  19   1  13    16825.00    17553.82    988.29 o 
  21   1  13      133.63     1881.41   3139.65 o 
  23   1  13    12033.51    13423.46   1085.64 o 
  25   1  13     1142.08     1398.39    378.28 o 
  27   1  13    10290.76    14603.48   1821.57 o 
 -32   2  13       12.35       19.43     85.23 o 
 -30   2  13     1887.33     1659.20    245.55 o 
 -28   2  13      268.60      181.67     80.34 o 
 -26   2  13     1193.87      951.54    143.86 o 
 -24   2  13      193.10       68.89     58.51 o 
 -22   2  13      127.16      -44.28     61.67 o 
 -20   2  13    14456.17    13771.91    511.90 o 
 -18   2  13      790.55      906.36     91.61 o 
 -16   2  13    26748.11    26904.87    645.64 o 
 -14   2  13     1942.81     2298.42    340.22 o 
 -12   2  13    11530.02    10617.73    464.89 o 
 -10   2  13     1350.00     1321.41    187.78 o 
  -8   2  13      610.56      561.70     55.19 o 
  -6   2  13      311.06      331.08     90.18 o 
  -4   2  13      981.38      814.12     92.49 o 
  -2   2  13     5653.42     4760.25    134.80 o 
   0   2  13      249.63      292.34     52.51 o 
   2   2  13    13232.00    12842.26    295.39 o 
   4   2  13      889.25      962.52     85.57 o 
   6   2  13    27565.11    28531.49    373.81 o 
   8   2  13       70.43       -2.18     37.58 o 
  10   2  13     4658.01     4279.82    237.99 o 
  12   2  13      432.55      571.68    228.15 o 
  14   2  13     1070.45      886.87    122.42 o 
  16   2  13     1266.07     2330.64    757.87 o 
  18   2  13    13792.42    13563.17    224.57 o 
  20   2  13     1183.51     1790.69    764.81 o 
  22   2  13     1395.87     1249.24    703.78 o 
  24   2  13      292.46      421.24    152.19 o 
  26   2  13      495.65      353.85    106.31 o 
 -31   3  13      948.18      973.86    194.71 o 
 -29   3  13     1285.01     1105.47    163.91 o 
 -27   3  13       73.98      130.15    189.47 o 
 -25   3  13      581.72      436.89     67.75 o 
 -23   3  13     8278.19     7940.92    212.58 o 
 -21   3  13     2349.55     2347.00    372.02 o 
 -19   3  13     3962.85     4223.75    561.78 o 
 -17   3  13    31996.49    33278.71   1205.64 o 
 -15   3  13        4.06      -12.61    144.89 o 
 -13   3  13    13070.95    13665.41    650.80 o 
 -11   3  13      721.04      905.44    129.37 o 
  -9   3  13     5067.65     4976.70    244.55 o 
  -7   3  13    13878.32    14090.54    333.75 o 
  -5   3  13       64.23       27.47     33.95 o 
  -3   3  13    16295.28    15481.50    277.09 o 
  -1   3  13      344.95      397.94     55.36 o 
   1   3  13    17287.28    18189.35    318.93 o 
   3   3  13    10447.36     9800.58    167.21 o 
   5   3  13    17869.36    17201.46    229.51 o 
   7   3  13       37.20       64.47     29.89 o 
   9   3  13     9688.80     9316.13    171.16 o 
  11   3  13     4033.94     3929.72    134.84 o 
  13   3  13     9728.90    10537.55    318.56 o 
  15   3  13    27718.27    29320.30    758.06 o 
  17   3  13      378.58       72.12     77.36 o 
  19   3  13    10609.02    11001.99    338.48 o 
  21   3  13      242.44      -32.54    106.12 o 
  23   3  13     7475.07     8076.70    641.34 o 
  25   3  13      207.10      170.61     80.17 o 
 -30   4  13     3191.54     2506.02    376.04 o 
 -28   4  13     7433.78     7610.55    956.41 o 
 -26   4  13    11117.30    10386.46    800.71 o 
 -24   4  13    12056.81    13080.49    407.19 o 
 -22   4  13     3107.74     2789.68    498.53 o 
 -20   4  13     4600.37     5245.22    369.29 o 
 -16   4  13      107.82      117.81    149.15 o 
 -14   4  13       97.19      -99.00    145.59 o 
 -12   4  13     1853.68     1742.36    222.31 o 
 -10   4  13     8424.26     8676.73    593.86 o 
  -8   4  13    19930.13    20566.53    401.63 o 
  -6   4  13     9585.66    10363.80    542.15 o 
  -4   4  13    16575.15    16128.61    338.39 o 
  -2   4  13    14791.49    14169.05    266.16 o 
   0   4  13       88.07       45.99     45.16 o 
   2   4  13     2313.38     2182.74    138.73 o 
   4   4  13    16144.65    16003.86    272.96 o 
   6   4  13     2462.59     2304.04    126.24 o 
   8   4  13    18036.15    17567.30    446.83 o 
  10   4  13      748.52      439.07     48.33 o 
  12   4  13    16227.73    16420.43    356.00 o 
  14   4  13     2661.49     2440.83    187.01 o 
  16   4  13     1204.52     1330.93    116.73 o 
  18   4  13       50.04       42.76     76.29 o 
  20   4  13      564.68      261.54    133.09 o 
  22   4  13     2374.56     2141.29    327.71 o 
 -27   5  13      639.63      583.99    123.58 o 
 -25   5  13      952.37      707.45    159.10 o 
 -23   5  13     3043.63     2731.79    449.44 o 
 -21   5  13     3239.12     2400.49    420.32 o 
 -19   5  13     1479.80     1662.62    199.98 o 
 -17   5  13     4802.16     4621.16    635.32 o 
 -15   5  13      578.35      591.13    163.62 o 
 -13   5  13      465.86      425.13    150.15 o 
 -11   5  13      151.28      -15.38    245.85 o 
  -9   5  13     2805.38     2757.64    498.09 o 
  -7   5  13    12814.46    13427.59    796.50 o 
  -5   5  13     9001.72     8786.27    535.42 o 
  -3   5  13     3729.71     3279.62    317.64 o 
  -1   5  13     5038.99     7806.02   1823.80 o 
   1   5  13     4654.23     4569.46    317.36 o 
   3   5  13     2515.58     2022.21    218.00 o 
   5   5  13     4237.47     4267.99    146.74 o 
   7   5  13      395.39      290.38     69.89 o 
   9   5  13      186.49      129.43     54.64 o 
  11   5  13      369.01      238.59     73.50 o 
  13   5  13      378.40      302.18     43.49 o 
  15   5  13     6811.76     7244.37    300.45 o 
  17   5  13     1527.11     1089.46    137.42 o 
  19   5  13      820.90      567.06    163.19 o 
  21   5  13      226.54      176.08    127.34 o 
 -24   6  13     6326.40     6036.56   1029.75 o 
 -22   6  13      862.34      699.40    132.25 o 
 -20   6  13    10820.01    11821.63    310.54 o 
 -18   6  13      296.93      256.34    129.15 o 
 -16   6  13    10126.47     9942.64    602.98 o 
 -14   6  13     1116.69     2294.36    818.51 o 
 -12   6  13    20001.65    21616.85    510.22 o 
 -10   6  13     2766.00     2925.28    603.56 o 
  -8   6  13     6077.23     6588.83    478.26 o 
  -6   6  13     5890.53     6470.10    402.35 o 
  -4   6  13       45.30      336.53    320.44 o 
  -2   6  13    21784.60    22280.39    447.49 o 
   0   6  13     1684.17     1443.53    145.76 o 
   2   6  13     9026.29     9094.56    235.13 o 
   4   6  13     2116.62     1829.69    224.15 o 
   6   6  13     7908.85     7688.38    646.12 o 
   8   6  13     8615.29     7686.50    334.62 o 
  10   6  13     2943.06     2215.06    234.90 o 
  12   6  13    15983.62    15934.65    312.57 o 
  14   6  13       84.09       63.53     44.44 o 
  16   6  13     6481.54     6442.56    308.11 o 
 -19   7  13     2007.15     2278.12    266.67 o 
 -17   7  13      109.38       19.84    202.91 o 
 -15   7  13     1560.36     1701.51    244.94 o 
 -13   7  13        3.28     -104.78    133.85 o 
 -11   7  13       41.87       59.41    180.94 o 
  -9   7  13     1016.95      669.08    236.01 o 
  -7   7  13      208.63       97.01     87.54 o 
  -5   7  13     2298.59     1867.79    287.50 o 
  -3   7  13       87.38      231.46     86.30 o 
  -1   7  13       99.52       46.19    123.86 o 
   1   7  13      152.93      -29.50    171.77 o 
   3   7  13     2395.38     2001.65    287.02 o 
   5   7  13      615.84      308.26     75.01 o 
   7   7  13      645.86      672.70    126.60 o 
   9   7  13      442.00      236.67    101.62 o 
  11   7  13     1670.40     1164.71    172.38 o 
 -10   8  13     2324.33     1882.18    363.01 o 
  -8   8  13     2399.58     1566.00    370.18 o 
  -6   8  13     1480.41     1413.83    277.32 o 
  -4   8  13      366.62       88.25    204.22 o 
  -2   8  13     4094.05     3471.39    279.29 o 
   0   8  13      656.67      435.43    246.50 o 
   2   8  13     8769.96     9984.94   1371.18 o 
 -34   0  14     1670.39     1053.54    363.86 o 
 -32   0  14    16091.16    17370.68    835.89 o 
 -30   0  14     5109.92     4251.54    786.72 o 
 -28   0  14    46218.43    48833.39   1150.57 o 
 -26   0  14    20165.39    21259.02    778.19 o 
 -24   0  14    24653.68    24455.05   1090.91 o 
 -22   0  14     4873.42     4633.75    704.77 o 
 -20   0  14     2887.32     3112.11    618.88 o 
 -18   0  14     1560.08     1362.49    213.37 o 
 -16   0  14       33.89      -11.26     61.25 o 
 -14   0  14    14080.17    14606.16    527.68 o 
 -12   0  14     5269.17     5303.26    410.08 o 
 -10   0  14    49162.70    55308.83    716.40 o 
  -8   0  14     8724.27    10028.88    463.51 o 
  -6   0  14   121400.88   137991.09   1023.05 o 
  -4   0  14    59030.03    63223.62    598.10 o 
   0   0  14    33441.42    34298.09    498.97 o 
   2   0  14       27.79      108.71     56.38 o 
   4   0  14    14511.92    15712.96   1591.46 o 
   6   0  14     8509.89     7897.94    491.70 o 
   8   0  14     1172.63     1518.55    164.69 o 
  10   0  14     9528.47    10644.33    710.10 o 
  12   0  14     9944.65    12285.22    521.85 o 
  14   0  14     1083.22      898.17    281.91 o 
  18   0  14    15815.74    18113.47    989.95 o 
  20   0  14      750.36      727.06    265.52 o 
  22   0  14    12376.22    11987.58   1144.67 o 
  24   0  14     2805.80     2592.23    332.39 o 
  26   0  14     3518.28     3201.93    359.27 o 
 -33   1  14        2.10       29.50    142.92 o 
 -31   1  14     2097.77     1753.87    275.30 o 
 -29   1  14      231.44      129.53     43.65 o 
 -27   1  14     1254.38     1150.26    224.26 o 
 -25   1  14      413.30      404.75    208.81 o 
 -23   1  14      826.84      514.68     85.67 o 
 -21   1  14      631.94      619.29    114.47 o 
 -19   1  14     1074.73      718.06    171.26 o 
 -17   1  14     1612.81     1674.63    154.30 o 
 -15   1  14    11033.03    11261.93    261.35 o 
 -13   1  14      931.49      757.57     70.59 o 
 -11   1  14      362.50      606.69     81.89 o 
  -9   1  14      440.93      307.92     68.85 o 
  -7   1  14     1523.07     1641.56    166.72 o 
  -5   1  14       21.60       95.93     58.93 o 
  -3   1  14      525.51      442.07     56.29 o 
  -1   1  14      353.25      417.01     61.54 o 
   1   1  14     3832.83     3780.76    162.36 o 
   3   1  14      764.74      725.30     70.08 o 
   5   1  14     4672.83     3878.45    191.42 o 
   7   1  14      113.20       54.97     62.90 o 
   9   1  14     1551.14     2913.54    819.49 o 
  11   1  14      280.82     5290.63   3432.62 o 
  13   1  14     1776.33     1708.69    160.91 o 
  15   1  14       13.39      -76.05    148.16 o 
  17   1  14     1916.10     2178.05    261.58 o 
  19   1  14      191.85      266.17    184.88 o 
  21   1  14      387.52      498.36    131.65 o 
  23   1  14       85.35     -101.46    187.50 o 
  25   1  14        0.65      -84.57    173.73 o 
 -32   2  14    10595.22    10236.61   1314.47 o 
 -30   2  14      159.71      124.90     58.43 o 
 -28   2  14    11253.08    11302.87    983.49 o 
 -26   2  14      837.79      606.11    142.86 o 
 -24   2  14     5068.83     4634.31    618.48 o 
 -22   2  14    17914.99    16687.31   1005.36 o 
 -20   2  14    12511.24    11809.97    644.69 o 
 -18   2  14    47638.84    49037.11   2154.29 o 
 -16   2  14     3716.76     3654.73    435.06 o 
 -14   2  14    25614.60    27188.90    619.28 o 
 -12   2  14     5254.88     5456.83    338.63 o 
 -10   2  14    29609.66    30455.00    479.60 o 
  -8   2  14     2150.46     2201.52    152.22 o 
  -6   2  14    14755.17    13957.65    221.38 o 
  -4   2  14    34291.98    33592.93    489.09 o 
  -2   2  14      496.04      332.51     45.96 o 
   0   2  14    50264.70    53258.96    706.79 o 
   2   2  14    10128.73    10040.91   1227.73 o 
   4   2  14    54524.69    57421.96    575.25 o 
   6   2  14     1571.03     1720.18    272.19 o 
   8   2  14    29947.03    31928.42    975.61 o 
  10   2  14     4780.73     5179.09    330.81 o 
  12   2  14     7966.21     7989.03    514.18 o 
  14   2  14    11979.77    12171.78    568.21 o 
  16   2  14     2539.61     2131.01    236.97 o 
  18   2  14    21885.09    25546.84   1343.64 o 
  20   2  14      882.49      829.87   3466.14 o 
  22   2  14     5485.14     5521.04    609.57 o 
  24   2  14       33.50       76.05     74.39 o 
 -31   3  14     1564.18     1339.88    221.44 o 
 -29   3  14     3909.52     3591.35    562.07 o 
 -27   3  14     1352.27     1090.04    227.36 o 
 -25   3  14     1892.69     1969.87    344.41 o 
 -23   3  14      652.91      619.05     91.01 o 
 -21   3  14     9976.06     9923.50    446.33 o 
 -19   3  14       24.35     -189.47    188.81 o 
 -17   3  14     4255.29     4636.38    930.95 o 
 -15   3  14     7486.95     7585.62    380.34 o 
 -13   3  14     1063.32      616.84    115.38 o 
 -11   3  14    16280.57    16535.12    501.19 o 
  -9   3  14      154.80      159.80     49.32 o 
  -7   3  14     9737.83    10067.49    257.13 o 
  -5   3  14        0.07       -3.38     71.73 o 
  -3   3  14     3547.74     3043.80    134.76 o 
  -1   3  14      230.33      165.58     34.30 o 
   1   3  14     7633.80     8099.68    427.92 o 
   3   3  14     8683.97     9541.76    493.53 o 
   5   3  14     1415.67     1636.30    130.08 o 
   7   3  14    11160.34    10562.03    494.91 o 
   9   3  14      238.47      451.05    464.50 o 
  11   3  14     7676.71     7357.64    267.50 o 
  13   3  14      563.93      470.16    108.94 o 
  15   3  14     2513.39     2373.31    269.39 o 
  17   3  14     2213.17     2204.28    184.31 o 
  19   3  14     1795.75     4461.46   1778.96 o 
  21   3  14      179.49     2808.83   1971.71 o 
  23   3  14       35.80     -120.58    134.50 o 
 -28   4  14     2396.02     2029.23    379.52 o 
 -26   4  14        2.25     -100.68    126.43 o 
 -24   4  14     2957.62     3070.58    605.30 o 
 -22   4  14     3992.82     3378.92    602.69 o 
 -20   4  14     1254.89     1515.74    420.24 o 
 -16   4  14        6.93     -270.76    180.94 o 
 -14   4  14     8902.25     8636.02    765.08 o 
 -12   4  14      305.52      144.31     90.71 o 
 -10   4  14      385.38      412.34     89.62 o 
  -8   4  14      195.35      159.56     97.99 o 
  -6   4  14     2073.19     2424.03    199.61 o 
  -4   4  14    12630.06    12982.17    272.04 o 
  -2   4  14        2.78       69.29     60.31 o 
   0   4  14    11626.91    11398.72    214.88 o 
   2   4  14     2056.80     2283.79    177.05 o 
   4   4  14    32581.77    37196.67   1574.39 o 
   6   4  14      208.07      247.88     55.43 o 
   8   4  14    30521.93    30782.01    516.48 o 
  10   4  14     3700.64     4264.20    397.74 o 
  12   4  14     6636.56     6945.22    313.59 o 
  14   4  14     2995.80     3876.01    434.57 o 
  16   4  14      677.40      346.21    353.10 o 
  18   4  14     3718.55     7125.32   2278.20 o 
  20   4  14      900.83      740.19    199.96 o 
  22   4  14     2878.55     2272.66    344.91 o 
 -27   5  14      839.87      568.01    160.95 o 
 -25   5  14    14772.94    16303.90    544.80 o 
 -23   5  14       30.75       98.40     99.98 o 
 -21   5  14     6135.62     5777.37    996.42 o 
 -19   5  14      487.88      264.96    168.49 o 
 -17   5  14       58.13      -47.04     89.82 o 
 -15   5  14      749.65      765.72    188.81 o 
 -13   5  14     4952.79     4724.18    690.84 o 
 -11   5  14     2677.14     2646.55    297.14 o 
  -9   5  14     2110.72     3999.08   1136.48 o 
  -7   5  14    35984.26    38496.75    866.70 o 
  -5   5  14      296.40      263.33     81.31 o 
  -3   5  14    21275.06    22250.92    466.44 o 
  -1   5  14     3635.29     9994.90   3918.51 o 
   1   5  14      150.19      103.63     59.34 o 
   3   5  14    18831.21    23221.39   2775.23 o 
   5   5  14     5570.98     4688.39    400.99 o 
   7   5  14    12843.10    16010.39   1346.54 o 
   9   5  14       26.19       85.73     29.57 o 
  11   5  14    13836.77    13950.25    211.06 o 
  13   5  14     1010.62      769.27    114.48 o 
  15   5  14     3953.63     4029.63    306.88 o 
  17   5  14       65.85       50.66     92.60 o 
  19   5  14     2979.89     2718.04    374.87 o 
 -22   6  14      299.85      179.10     90.82 o 
 -20   6  14      909.30      805.57    125.33 o 
 -18   6  14      162.14      170.96    144.99 o 
 -16   6  14       66.22      143.96     92.44 o 
 -14   6  14       47.36       51.66     96.01 o 
 -12   6  14     1310.47     1021.92    382.21 o 
 -10   6  14     7653.96     7041.99    373.34 o 
  -8   6  14      125.11      773.50    386.47 o 
  -6   6  14    12635.02    13549.61    450.39 o 
  -4   6  14     2755.81     2897.19    528.39 o 
  -2   6  14      967.25      686.18     97.49 o 
   0   6  14     3472.33     2939.57    335.64 o 
   2   6  14      476.30      322.28     77.95 o 
   4   6  14      579.84      530.99     79.78 o 
   6   6  14      290.93      196.86     60.70 o 
   8   6  14     2168.80     3688.82    846.09 o 
  10   6  14        0.66       19.97     52.05 o 
  12   6  14     4926.10     4503.37    275.58 o 
  14   6  14      409.48      419.21     73.55 o 
  16   6  14     6774.47     6900.70    597.90 o 
 -17   7  14    14535.44    15607.45   1086.88 o 
 -15   7  14     6279.57     4869.04    814.43 o 
 -13   7  14    11206.22    11599.56    656.07 o 
 -11   7  14     7416.13     7476.22    306.76 o 
  -9   7  14     1584.67     1122.75    314.68 o 
  -7   7  14     6555.18     6007.18    984.63 o 
  -5   7  14      308.08      156.42    168.49 o 
  -3   7  14     3713.47     3862.41    399.08 o 
  -1   7  14     4318.20     3395.06    643.22 o 
   1   7  14     6984.60     6895.50    295.90 o 
   3   7  14     1895.36     1513.86    242.12 o 
   5   7  14     3812.11     3063.79    610.86 o 
   7   7  14     1932.02     1850.96    204.54 o 
   9   7  14     1667.59     1255.26    176.65 o 
 -31   1  15     1217.46     1016.17    305.51 o 
 -29   1  15    12213.41    12098.86    386.47 o 
 -27   1  15     4104.73     3931.24    550.98 o 
 -25   1  15    12083.65    11736.39    529.39 o 
 -23   1  15    20266.98    19484.82    389.98 o 
 -21   1  15    11098.00    10301.04    304.81 o 
 -19   1  15     8542.43     8137.19    300.24 o 
 -17   1  15     6195.61     5605.61    223.39 o 
 -15   1  15    28744.53    28920.93    444.80 o 
 -13   1  15      111.21       49.98     45.86 o 
 -11   1  15    18525.67    19886.42    329.36 o 
  -9   1  15     6776.73     7091.39    274.55 o 
  -7   1  15     8048.33     8402.20    233.63 o 
  -5   1  15    27516.62    28749.07    703.40 o 
  -3   1  15     4842.29     5300.15    143.46 o 
  -1   1  15    30370.43    32798.04    545.61 o 
   1   1  15     4782.67     4479.60    118.41 o 
   3   1  15     2280.66     2229.93    118.64 o 
   5   1  15     1003.36      883.84    100.70 o 
   7   1  15     6388.18     6896.06    368.12 o 
   9   1  15     2727.98     2995.18    174.99 o 
  11   1  15    10148.45     9329.20    451.02 o 
  13   1  15     1008.58     1283.00    245.19 o 
  15   1  15     1576.42     1529.75    181.72 o 
  17   1  15     4437.40     4548.08    664.42 o 
  19   1  15        7.25       10.14     47.54 o 
  21   1  15     3318.37     3156.77    299.80 o 
  23   1  15     5238.78     5035.07    518.90 o 
 -32   2  15     1496.84     1115.28    183.85 o 
 -30   2  15     1053.88      741.98    243.88 o 
 -28   2  15     1750.81     1619.00    266.21 o 
 -26   2  15     1141.77     1088.22    111.96 o 
 -24   2  15      265.37       69.10     64.99 o 
 -22   2  15     5018.73     4337.44    453.30 o 
 -20   2  15     3399.05     3131.43    270.78 o 
 -18   2  15    13885.04    12430.64    566.95 o 
 -16   2  15    10805.77    10219.29    273.97 o 
 -14   2  15     5174.29     4452.62    307.33 o 
 -12   2  15        2.74        9.63     59.39 o 
 -10   2  15     1351.57     1192.61    112.23 o 
  -8   2  15      246.42      167.88     42.73 o 
  -6   2  15     1924.98     1734.52    130.32 o 
  -4   2  15      312.14      185.00     36.99 o 
  -2   2  15      621.27      410.28     47.06 o 
   0   2  15     5786.83     5771.00    217.94 o 
   2   2  15       75.78       87.87     78.33 o 
   4   2  15     3494.52     3455.29    211.96 o 
   6   2  15     2069.00     1925.08    136.20 o 
   8   2  15       67.33      374.36    611.67 o 
  10   2  15     1237.70     1987.69    575.90 o 
  12   2  15     1515.70     1032.45    154.67 o 
  14   2  15      854.34      703.45    142.26 o 
  16   2  15     6170.28     5280.02    858.53 o 
  18   2  15        1.79      207.42     95.39 o 
  20   2  15     1392.08     1269.51    335.67 o 
  22   2  15        7.20      -13.25    136.77 o 
  24   2  15      155.00      114.20    106.34 o 
 -29   3  15     7055.45     6362.16    941.58 o 
 -27   3  15     1277.56     1155.13    218.79 o 
 -25   3  15     7569.83     7780.84    349.87 o 
 -23   3  15     4971.15     4458.33    828.64 o 
 -21   3  15     3248.53     2734.33    487.22 o 
 -19   3  15    24918.20    25901.29   1081.73 o 
 -17   3  15      406.79      318.62    131.77 o 
 -15   3  15    31035.84    32699.11    966.75 o 
 -13   3  15     3327.04     2960.43    244.46 o 
 -11   3  15     7893.00     7583.52    289.81 o 
  -9   3  15      388.65      550.45    270.20 o 
  -7   3  15     1281.64      960.81    120.55 o 
  -5   3  15     1368.79     1396.64    131.91 o 
  -3   3  15      790.41      919.03     90.11 o 
  -1   3  15     7621.77    17098.23   4896.66 o 
   1   3  15     1841.75     1897.25    134.05 o 
   3   3  15    16128.70    17912.01    731.31 o 
   5   3  15      149.70      167.60     43.77 o 
   7   3  15    19922.35    21782.14   1154.15 o 
   9   3  15     3537.38     5751.06   1732.39 o 
  11   3  15       10.56       -2.76     31.10 o 
  13   3  15     3935.14     3689.97    416.70 o 
  15   3  15      689.69      881.78    228.15 o 
  17   3  15     4531.92     4355.18    782.45 o 
  19   3  15      307.55      161.30     75.55 o 
  21   3  15     1788.92     1417.90    244.38 o 
 -28   4  15      227.20      160.48     81.78 o 
 -26   4  15    11036.25    12098.37   1362.33 o 
 -24   4  15      108.89      175.00    111.12 o 
 -22   4  15     7219.03     7776.31    353.98 o 
 -20   4  15      713.13      663.46    268.14 o 
 -18   4  15      194.13      292.40    232.74 o 
 -16   4  15     1517.52     1492.14    344.84 o 
 -14   4  15      485.16      241.92    178.98 o 
 -12   4  15    12747.94    13161.75   4083.08 o 
 -10   4  15       66.40     1339.17    884.40 o 
  -8   4  15    43912.44    45838.16   1064.80 o 
  -6   4  15       61.48     -112.66     75.25 o 
  -4   4  15    14929.24    15535.88    470.04 o 
  -2   4  15     2095.49     2108.87    172.22 o 
   0   4  15      134.81       40.03     39.46 o 
   2   4  15      960.40     1054.52    446.95 o 
   4   4  15     5916.46     8072.22    511.65 o 
   6   4  15     5250.75    10567.91   2547.79 o 
   8   4  15     2865.67     4470.62    592.63 o 
  10   4  15     8895.76     9624.22    266.85 o 
  12   4  15        1.61      220.02    190.48 o 
  14   4  15    14568.52    14961.81    457.19 o 
  16   4  15       17.80      348.48    140.19 o 
  18   4  15     2808.82     2526.66    261.59 o 
  20   4  15     1498.74     1397.50    222.79 o 
 -25   5  15     5535.23     4659.06    861.70 o 
 -23   5  15     1084.42      737.06    137.68 o 
 -21   5  15     4573.89     3912.68    836.12 o 
 -19   5  15     2906.62     2732.52    873.91 o 
 -17   5  15      799.39      958.39    439.58 o 
 -15   5  15     5938.78     5991.16    489.91 o 
 -13   5  15     1287.05     1458.30    145.19 o 
 -11   5  15     9480.00     8769.34    699.98 o 
  -9   5  15      364.93      902.61    183.76 o 
  -7   5  15     6052.69     6188.07    413.43 o 
  -5   5  15     1993.57     1849.82    288.01 o 
  -3   5  15     2774.68     3296.39    638.75 o 
  -1   5  15     4058.21     4036.66    325.62 o 
   1   5  15        0.03      123.90     91.50 o 
   3   5  15      684.51     1048.58    145.55 o 
   5   5  15       93.82       95.74     42.86 o 
   7   5  15      614.60      514.77    132.75 o 
   9   5  15     1862.97     1539.21    215.40 o 
  11   5  15      159.26      251.94    326.25 o 
  13   5  15      228.84      196.59     69.17 o 
  15   5  15      360.99      362.26    262.24 o 
  17   5  15      838.58      517.10    115.64 o 
 -22   6  15     6164.99     5143.43   1014.04 o 
 -20   6  15     6497.03     5740.08   1026.76 o 
 -18   6  15     7217.57     7152.48    384.96 o 
 -16   6  15    10785.50    10829.10    676.90 o 
 -14   6  15     1588.52     1725.57    311.31 o 
 -12   6  15    11854.70    12890.42    486.63 o 
 -10   6  15        2.60     1515.08    282.56 o 
  -8   6  15    17650.89    18411.21    440.20 o 
  -6   6  15      975.62     1472.16    915.54 o 
  -4   6  15     6404.00    12897.54   4385.94 o 
  -2   6  15     9802.30    10811.05    725.09 o 
   0   6  15     5805.72     6419.44    597.58 o 
   2   6  15     9119.43     9110.13    252.17 o 
   4   6  15     3161.04     2836.92    327.22 o 
   6   6  15     5678.15     5413.85    355.61 o 
   8   6  15      959.75      907.42    123.04 o 
  10   6  15     4048.67     3837.11    343.34 o 
  12   6  15      906.06     1172.19    716.68 o 
  14   6  15     6234.82     5674.37    636.59 o 
 -15   7  15      101.86      168.74     78.34 o 
 -13   7  15      339.77      262.17    108.09 o 
 -11   7  15      205.30       93.13     60.01 o 
  -9   7  15       60.39      177.28    248.47 o 
  -7   7  15     1278.64      971.26    191.96 o 
  -5   7  15     1201.98      940.57    267.81 o 
  -3   7  15     4754.19     4215.96    461.37 o 
  -1   7  15        7.82      156.64    183.57 o 
   1   7  15       28.46       61.34    120.63 o 
   3   7  15     1428.87     1342.86    241.48 o 
   5   7  15      195.47      176.38    100.31 o 
   7   7  15      158.05       88.51     98.34 o 
 -30   0  16     3065.72     2448.65    624.13 o 
 -28   0  16     5672.78     5577.81    291.74 o 
 -26   0  16     4609.69     4289.57    453.02 o 
 -24   0  16    10765.21    10039.80    550.70 o 
 -22   0  16    11310.61    10811.44    308.13 o 
 -20   0  16     4156.39     4073.98    280.36 o 
 -18   0  16     2242.78     1996.45    272.91 o 
 -16   0  16     1239.24     1403.73    155.30 o 
 -14   0  16     5081.26     5579.20    404.66 o 
 -12   0  16     1544.81     1667.22    168.43 o 
 -10   0  16    60600.71    70168.95   3091.14 o 
  -8   0  16     2523.71     2282.07    197.64 o 
  -6   0  16     6544.38     6611.33    378.61 o 
  -4   0  16     1188.43     1134.68    161.99 o 
  -2   0  16     3635.88     3967.28    141.91 o 
   0   0  16     2169.20     2196.99    201.93 o 
   2   0  16       28.55      338.29    154.07 o 
   4   0  16    14861.55    22095.24    874.24 o 
   6   0  16     5252.01     4960.06    228.09 o 
   8   0  16     6219.05     6624.05   1218.75 o 
  10   0  16      259.14      511.37    211.10 o 
  12   0  16    26983.05    29798.81   2377.85 o 
  14   0  16        1.10       17.70     84.57 o 
  16   0  16    14896.17    16058.83    899.48 o 
  18   0  16      605.37      699.52    127.84 o 
  20   0  16      936.06      927.01    300.26 o 
  22   0  16    16796.40    20787.64    700.83 o 
 -31   1  16       21.91      345.50    131.12 o 
 -29   1  16     1659.16     1715.04    445.15 o 
 -27   1  16      822.20      917.81    146.54 o 
 -25   1  16      822.70      746.38    231.75 o 
 -23   1  16     1788.15     1379.90    201.05 o 
 -21   1  16     1748.96     1309.55    246.05 o 
 -19   1  16     1012.40      778.70     90.92 o 
 -17   1  16      842.34      733.38     81.64 o 
 -15   1  16      986.26      717.98     79.56 o 
 -13   1  16      283.11      137.96     42.76 o 
 -11   1  16      393.05      365.64     85.87 o 
  -9   1  16     3205.71     3649.30    186.27 o 
  -7   1  16      231.32      114.10     73.23 o 
  -5   1  16      172.38      114.35     62.64 o 
  -3   1  16     2943.50     2644.97    100.61 o 
  -1   1  16    14333.69    14771.96    254.64 o 
   1   1  16     1180.43     3025.32    939.03 o 
   3   1  16     3102.63     2976.36    187.41 o 
   5   1  16      310.47      284.66     78.39 o 
   7   1  16      835.03      825.04    141.94 o 
   9   1  16     3006.74     2879.97    327.89 o 
  11   1  16     2546.28     2391.37    241.11 o 
  13   1  16     1855.56     1504.74    280.96 o 
  15   1  16     1385.19     2036.00    799.50 o 
  17   1  16      176.90      104.24    103.58 o 
  19   1  16      432.79      262.33    135.38 o 
  21   1  16       54.93      126.21    126.53 o 
  23   1  16        0.28      106.07    102.45 o 
 -30   2  16     4710.19     3871.15    740.19 o 
 -28   2  16      115.27      -31.95     85.19 o 
 -26   2  16     5154.48     4316.06    753.63 o 
 -24   2  16     5010.55     5284.83    682.93 o 
 -22   2  16      149.75       34.73     40.50 o 
 -20   2  16    18595.96    18974.78    383.05 o 
 -18   2  16    10787.77     9589.50    397.75 o 
 -16   2  16    32832.31    32411.86    815.92 o 
 -14   2  16     1904.04     1696.33    236.10 o 
 -12   2  16     4775.44     4466.78    138.63 o 
 -10   2  16     6557.57     6399.82    175.09 o 
  -8   2  16      157.19      264.54     73.15 o 
  -6   2  16     2042.31     1833.74    205.99 o 
  -4   2  16       36.15       88.18     33.07 o 
  -2   2  16     4618.63     5141.72    911.95 o 
   0   2  16     5246.00     5033.42    208.05 o 
   2   2  16    11722.98    12335.98    269.34 o 
   4   2  16     9931.74    10926.82    952.58 o 
   6   2  16     4851.72    15040.21   3606.12 o 
   8   2  16     5389.55     4747.54    413.18 o 
  10   2  16     1763.87     1697.36    201.29 o 
  12   2  16    12067.68    11683.63    581.47 o 
  14   2  16     2918.43     3089.22    431.13 o 
  16   2  16     4755.00     4921.40    351.37 o 
  18   2  16     4278.20     4251.92    546.28 o 
  20   2  16     5183.62     4975.59    549.06 o 
  22   2  16     3768.02     3076.33    528.44 o 
 -29   3  16      507.97      361.26     96.71 o 
 -27   3  16     3977.16     3475.41    510.99 o 
 -25   3  16      546.35      359.35    102.93 o 
 -23   3  16     5979.27     5675.33    618.37 o 
 -21   3  16     1315.94     1128.45    159.47 o 
 -19   3  16     8241.12     8269.69    959.14 o 
 -17   3  16     5583.02     5303.77    825.40 o 
 -15   3  16     1208.42     1086.32    236.67 o 
 -13   3  16     2927.98     2643.29    497.81 o 
 -11   3  16     4530.91     4316.18    375.48 o 
  -9   3  16     5363.37     4512.34    394.58 o 
  -7   3  16     2686.40     2474.47    334.38 o 
  -5   3  16    14415.65    15433.03    627.65 o 
  -3   3  16     3712.14     4048.15    210.45 o 
  -1   3  16    10413.78     9024.80    257.30 o 
   1   3  16     3792.58     5406.51   1064.91 o 
   3   3  16     3656.87     5020.30    663.16 o 
   5   3  16     5615.28     6585.13    698.44 o 
   7   3  16      243.78      177.48     29.58 o 
   9   3  16       97.43       71.83     30.53 o 
  11   3  16     1538.75     1301.34    153.88 o 
  13   3  16     1327.17     1017.62    140.43 o 
  15   3  16     1338.59     1049.69    190.78 o 
  17   3  16      929.15      735.78    112.76 o 
  19   3  16     4668.82     3933.88    454.00 o 
  21   3  16      113.71       46.51    143.38 o 
 -26   4  16     2120.39     1786.88    297.48 o 
 -24   4  16     4230.41     3388.66    581.39 o 
 -22   4  16      648.59      539.29    225.53 o 
 -20   4  16     8072.81     7980.57   1148.60 o 
 -18   4  16     7863.34     6782.80    841.13 o 
 -16   4  16     1934.45     1768.14    335.01 o 
 -14   4  16     3149.46     2637.46    629.37 o 
 -12   4  16     2119.40     2488.64    525.79 o 
 -10   4  16       18.50       -5.46     60.23 o 
  -8   4  16      902.83      860.13    139.69 o 
  -6   4  16      694.37      596.39    106.09 o 
  -4   4  16      278.25       94.62     39.27 o 
  -2   4  16     6692.37     7041.90    524.46 o 
   0   4  16     6102.83     5828.93    177.29 o 
   2   4  16     4710.92     4796.01    203.80 o 
   4   4  16     3891.68     3727.20    287.54 o 
   6   4  16        2.47      -12.13     31.54 o 
   8   4  16     3899.35     3568.88    182.96 o 
  10   4  16       17.17       13.56     27.02 o 
  12   4  16     2680.72     2352.84    198.09 o 
  14   4  16      914.96      600.78    167.18 o 
  16   4  16      771.94      511.97    169.47 o 
  18   4  16       33.00       47.19     70.72 o 
 -23   5  16     5384.96     4706.39    803.86 o 
 -21   5  16      869.33      659.53    227.49 o 
 -19   5  16     3349.76     3259.62    725.09 o 
 -17   5  16     2054.60     2074.96    558.57 o 
 -15   5  16       33.86     -114.73    202.58 o 
 -13   5  16    18543.19    21284.77    654.24 o 
 -11   5  16       20.74      778.89    749.02 o 
  -9   5  16    17154.02    19089.36    419.02 o 
  -7   5  16     2990.18     2913.99    556.21 o 
  -5   5  16     7381.55     7260.86    308.23 o 
  -3   5  16    12059.23    11380.86    391.66 o 
  -1   5  16     1355.85     1208.87    115.60 o 
   1   5  16     2301.09     2595.58    392.25 o 
   3   5  16      248.97       92.43     34.50 o 
   5   5  16     5316.11     5343.20    439.26 o 
   7   5  16      135.71      100.48     40.61 o 
   9   5  16    12081.21    11532.28    327.24 o 
  11   5  16      753.91      539.75    121.53 o 
  13   5  16     8792.68     9001.70    615.11 o 
  15   5  16      937.32      788.54    183.57 o 
 -20   6  16       11.55     -350.09    243.88 o 
 -18   6  16     1682.08     1736.17    243.11 o 
 -16   6  16      175.64       56.10    115.08 o 
 -14   6  16       31.22       -4.50    118.01 o 
 -12   6  16      127.36      219.36    357.96 o 
 -10   6  16     8484.37     7376.99    629.59 o 
  -8   6  16       69.49      405.16    186.84 o 
  -6   6  16     7414.72     7462.38    418.91 o 
  -4   6  16     2134.45     2432.16    546.11 o 
  -2   6  16      263.28      129.39     59.25 o 
   0   6  16     1040.02     8889.62   6442.54 o 
   2   6  16     1132.28     1056.26    226.21 o 
   4   6  16       41.09       25.98     71.13 o 
   6   6  16     1156.36      962.82    120.52 o 
   8   6  16       22.79      184.61    110.73 o 
  10   6  16      609.82      318.62    165.87 o 
 -11   7  16      690.99      536.14    151.30 o 
  -9   7  16     1264.73     1319.81    216.26 o 
  -7   7  16     2214.81     1876.64    404.77 o 
  -5   7  16     3585.40     5841.98   1856.98 o 
  -3   7  16     5278.24     5248.76    482.62 o 
  -1   7  16     2004.38     1791.38    261.63 o 
   1   7  16     8676.15     9149.24    439.58 o 
   3   7  16     1803.83     1478.58    219.38 o 
 -29   1  17    13628.74    14025.17    810.97 o 
 -27   1  17      327.42      249.13    100.96 o 
 -25   1  17     8434.54     8650.12    246.50 o 
 -23   1  17      697.72      596.16     88.97 o 
 -21   1  17    14843.57    15333.31    322.12 o 
 -19   1  17      474.11      507.86     73.58 o 
 -17   1  17    11858.94    11759.20    326.21 o 
 -15   1  17    12251.51    12211.62    401.95 o 
 -13   1  17     7149.82     7431.65    316.60 o 
 -11   1  17    45573.85    50579.55   1249.84 o 
  -9   1  17     2205.83     2186.64    212.92 o 
  -7   1  17    40710.07    48227.84    658.28 o 
  -5   1  17     3758.77     7404.55    996.92 o 
  -3   1  17    26048.90    29224.97    518.14 o 
  -1   1  17     1004.67      998.24     83.84 o 
   1   1  17    10346.13     9641.32    429.64 o 
   3   1  17    19571.65    23789.16    796.00 o 
   5   1  17      378.45      362.60     79.89 o 
   7   1  17    21131.15    21607.19    700.51 o 
   9   1  17       20.26      -41.81    104.93 o 
  11   1  17    26655.73    29105.45   1156.80 o 
  13   1  17      198.15      175.75    170.78 o 
  15   1  17    14546.80    14677.68    676.21 o 
  17   1  17    12100.00    12699.80    485.80 o 
  19   1  17      467.08      397.49    115.04 o 
  21   1  17     6711.26     7674.84   1082.72 o 
 -30   2  17     3434.08     2826.34    506.57 o 
 -28   2  17     3231.85     2696.63    543.13 o 
 -26   2  17     1117.12     1146.68    205.20 o 
 -24   2  17      986.62      964.73    182.38 o 
 -22   2  17     9507.61    10045.32    396.54 o 
 -20   2  17     1075.07      700.18    122.12 o 
 -18   2  17     6399.58     5220.86    608.26 o 
 -16   2  17     1922.97     1289.35    226.80 o 
 -14   2  17      853.92      591.32     96.23 o 
 -12   2  17     4141.56     3512.11    253.62 o 
 -10   2  17     4484.09     4469.38    550.02 o 
  -8   2  17     1343.32     1100.29    143.64 o 
  -6   2  17     1714.74     1489.97    180.47 o 
  -4   2  17     8131.15     8181.18    163.10 o 
  -2   2  17      565.58      380.61     51.79 o 
   0   2  17    29188.66    29226.17    503.42 o 
   2   2  17      272.81      191.45     44.54 o 
   4   2  17    13053.57    13524.77    739.84 o 
   6   2  17      610.17      357.65     98.65 o 
   8   2  17        0.81      127.51     52.50 o 
  10   2  17     3820.18     3817.06    502.05 o 
  12   2  17      810.63      551.39    118.84 o 
  14   2  17      162.64      109.72    113.29 o 
  16   2  17      205.99      178.49     63.50 o 
  18   2  17      589.51      422.93     83.00 o 
  20   2  17        0.09      127.70     74.79 o 
 -27   3  17      462.89      219.10     99.65 o 
 -25   3  17     3545.07     2865.94    547.95 o 
 -23   3  17     2833.91     2180.95    438.70 o 
 -21   3  17    15432.60    16545.70   1289.56 o 
 -19   3  17    16768.49    17504.42    683.13 o 
 -17   3  17     4504.54     4872.39   1288.25 o 
 -15   3  17    14843.71    14564.73    780.82 o 
 -13   3  17      142.98       53.42    104.24 o 
 -11   3  17     5898.00     5235.24    538.59 o 
  -9   3  17     4612.21     4766.93    263.48 o 
  -7   3  17     8212.94     7343.66    460.97 o 
  -5   3  17      251.48      196.86     45.38 o 
  -3   3  17    26646.96    26266.93    567.02 o 
  -1   3  17     6199.47     5705.46    227.39 o 
   1   3  17    30164.25    30854.68    557.55 o 
   3   3  17    20693.03    22453.74    593.06 o 
   5   3  17     1855.01     1523.65    122.39 o 
   7   3  17    16855.59    16257.24    249.90 o 
   9   3  17     2094.32     1609.14    213.41 o 
  11   3  17     3430.17     3047.31    433.39 o 
  13   3  17     4129.94     3654.66    528.53 o 
  15   3  17     4018.56     4178.81    386.15 o 
  17   3  17     5461.72     4790.11    784.64 o 
  19   3  17     5216.10     4425.64    609.83 o 
 -26   4  17      366.89      108.34     96.99 o 
 -24   4  17     4845.61     3974.66    740.81 o 
 -22   4  17     1126.19      822.42    147.18 o 
 -20   4  17     3169.75     2610.58    444.49 o 
 -18   4  17     1964.40     2532.57    501.53 o 
 -16   4  17     1206.61     1029.29    255.68 o 
 -14   4  17     7051.44     7488.88    693.62 o 
 -12   4  17     1220.43     1267.27    255.03 o 
 -10   4  17     7921.58     8259.20    822.12 o 
  -8   4  17    12062.80    11912.21    573.90 o 
  -6   4  17     6778.70     6298.11    396.07 o 
  -4   4  17     8222.69     8365.34    252.82 o 
  -2   4  17       83.54       13.09     35.72 o 
   0   4  17     4887.19     4440.28    344.74 o 
   2   4  17     3057.39     2393.63    179.91 o 
   4   4  17     2922.40     2627.86    161.57 o 
   6   4  17     2706.11     2018.33    139.74 o 
   8   4  17     4786.97     4119.95    216.81 o 
  10   4  17     3972.65     3237.70    557.78 o 
  12   4  17     2956.49     2528.88    307.39 o 
  14   4  17     4053.95     3258.52    553.33 o 
  16   4  17      345.36      203.83     87.52 o 
 -23   5  17      713.39      548.86    162.46 o 
 -21   5  17     2750.33     2393.58    620.19 o 
 -19   5  17      424.72      314.69    136.36 o 
 -17   5  17     1096.54      611.02    212.41 o 
 -15   5  17     5294.91     5164.79   1267.92 o 
 -13   5  17        2.55      909.97    276.01 o 
 -11   5  17     8142.44     8466.29    477.19 o 
  -9   5  17      496.64      929.43    520.87 o 
  -7   5  17     8477.98     9135.21    352.33 o 
  -5   5  17        0.42       80.42    110.47 o 
  -3   5  17     2948.35     2788.73    244.49 o 
  -1   5  17     1439.49     1276.65    154.77 o 
   1   5  17      937.66      910.76    166.01 o 
   3   5  17     7266.58     7152.53    297.67 o 
   5   5  17       49.39       47.02     50.18 o 
   7   5  17     6909.52     6340.82    282.46 o 
   9   5  17      639.41      331.84     97.26 o 
  11   5  17     1856.13     1512.50    210.45 o 
  13   5  17       34.19       79.24     99.00 o 
 -18   6  17     9572.64     8216.59   1727.50 o 
 -16   6  17      203.37      282.56    139.64 o 
 -14   6  17    18838.28    21570.39    614.45 o 
 -12   6  17      386.04     1011.58    393.36 o 
 -10   6  17    11579.64    13385.69    562.73 o 
  -8   6  17     4804.53     5413.09    502.00 o 
  -6   6  17     4947.79     6295.92   1430.51 o 
  -4   6  17     2892.38     2281.05    461.17 o 
  -2   6  17        2.53      109.69     79.89 o 
   0   6  17     9819.88    10500.84    302.05 o 
   2   6  17      301.96      346.50    113.78 o 
   4   6  17     6848.72     9109.76   2219.19 o 
   6   6  17      178.79       60.31     76.05 o 
 -26   0  18    15106.85    15894.93    413.03 o 
 -24   0  18     2670.17     2526.01    340.91 o 
 -22   0  18    22205.16    23634.24    564.47 o 
 -20   0  18     2627.46     1878.19    319.38 o 
 -18   0  18    12119.50    12906.28    351.03 o 
 -16   0  18    11538.06    10570.84   1233.18 o 
 -14   0  18      558.25      465.72    140.95 o 
 -12   0  18    33526.04    38230.25   1229.33 o 
 -10   0  18    10116.87    10656.56    670.87 o 
  -8   0  18    67030.09    78711.47   1871.07 o 
  -6   0  18     8073.87     9299.69   1135.82 o 
  -4   0  18    34013.52    36915.02    857.84 o 
  -2   0  18     6981.54     6684.21    246.16 o 
   0   0  18     3012.81     2445.66    144.07 o 
   2   0  18    16836.59    18542.15   1372.82 o 
   4   0  18      120.18       58.49     82.70 o 
   6   0  18    12745.02    13302.70   5847.26 o 
   8   0  18     2014.47     1874.35    461.54 o 
  10   0  18     7132.77     8223.14    546.77 o 
  12   0  18       10.18      -79.98    154.07 o 
  14   0  18     6561.47     6984.72    420.89 o 
  16   0  18     5843.83     5420.47   1321.68 o 
  18   0  18     2346.06     2154.94    457.61 o 
  20   0  18     5461.92     4800.93   1369.54 o 
 -29   1  18     1694.80     1229.24    411.06 o 
 -27   1  18       26.47      -45.24    109.48 o 
 -25   1  18      605.85      461.54    123.91 o 
 -23   1  18     2973.33     2502.22    197.65 o 
 -21   1  18     1198.93      917.36    117.85 o 
 -19   1  18     2786.68     2555.94    377.56 o 
 -17   1  18      262.46       81.73     47.50 o 
 -15   1  18       37.65       22.11     36.34 o 
 -13   1  18      767.33      616.30     69.08 o 
 -11   1  18     1757.74     1581.78    162.66 o 
  -9   1  18        0.25      -64.07     43.89 o 
  -7   1  18      826.31      672.57     97.68 o 
  -5   1  18       66.15       40.13     32.00 o 
  -3   1  18      106.51      113.76    114.59 o 
  -1   1  18     7458.40     7225.55    245.34 o 
   1   1  18     3079.46     2701.01    164.00 o 
   3   1  18     4247.11     4037.46    217.37 o 
   5   1  18     1321.39     1380.28    177.61 o 
   7   1  18     1869.01     1443.81    130.73 o 
   9   1  18      107.36       62.63    137.68 o 
  11   1  18     4272.29     4424.10    345.37 o 
  13   1  18       92.00       70.87    189.80 o 
  15   1  18      636.77      547.32    134.60 o 
  17   1  18     1938.24     2050.06    233.53 o 
  19   1  18       33.87       23.51     73.83 o 
 -28   2  18     2350.99     2191.22    372.11 o 
 -26   2  18     6218.11     4775.90    808.80 o 
 -24   2  18      270.11       88.37     70.40 o 
 -22   2  18    16109.85    17105.59    950.61 o 
 -20   2  18     2938.61     2623.78    495.31 o 
 -18   2  18    18166.88    18791.17    689.03 o 
 -16   2  18    24927.17    25329.18    506.15 o 
 -14   2  18    10387.67    10269.62    357.22 o 
 -12   2  18    16337.76    16577.16    354.86 o 
 -10   2  18      721.85      674.18     93.10 o 
  -8   2  18    18237.82    25642.68   3655.26 o 
  -6   2  18     4970.19     4624.93    348.51 o 
  -4   2  18    31235.34    33041.15    665.98 o 
  -2   2  18    12621.06    14518.06   1601.34 o 
   0   2  18    13122.08    12131.25    567.80 o 
   2   2  18    16527.46    17609.28    474.87 o 
   4   2  18     6335.70     5727.28    309.56 o 
   6   2  18    12847.70    13724.75    659.28 o 
   8   2  18      149.67      105.94     54.24 o 
  10   2  18     1669.63     1467.73    225.57 o 
  12   2  18      900.25      625.90    194.38 o 
  14   2  18     2157.48     1757.47    269.20 o 
  16   2  18     1789.64     1481.18    258.65 o 
  18   2  18     2013.21     2007.75    209.04 o 
 -27   3  18       56.45      -83.29    109.44 o 
 -25   3  18      701.25      455.91    126.40 o 
 -23   3  18     2392.09     1908.32    361.98 o 
 -21   3  18      845.50      584.20    135.72 o 
 -19   3  18     7346.72     7353.82    453.67 o 
 -17   3  18      123.04      127.19    141.61 o 
 -15   3  18    18572.82    25886.87    831.95 o 
 -13   3  18      486.55      650.35    200.61 o 
 -11   3  18     8488.84     8850.29    483.50 o 
  -9   3  18     1512.32     1102.53    637.24 o 
  -7   3  18      545.40      960.40    554.31 o 
  -5   3  18     5483.22     6132.18    236.32 o 
  -3   3  18       62.69      -17.58     55.66 o 
  -1   3  18     7897.43     7794.50    236.19 o 
   1   3  18     1298.31     1024.80    122.82 o 
   3   3  18     1840.98     1808.43    296.22 o 
   5   3  18     6456.01     6805.67    652.91 o 
   7   3  18     1130.48     1101.05    141.99 o 
   9   3  18     1478.23     1245.32    171.12 o 
  11   3  18       86.96      102.73    100.66 o 
  13   3  18     1983.71     1522.07    260.37 o 
  15   3  18      313.39      198.06     81.11 o 
  17   3  18     4125.35     3267.94    538.00 o 
 -24   4  18      427.45      231.24     71.15 o 
 -22   4  18     4679.06     4230.69    641.53 o 
 -20   4  18     3588.82     3156.04    994.54 o 
 -18   4  18     5995.19     6346.17    651.66 o 
 -14   4  18     1898.47     1362.98    692.31 o 
 -12   4  18     4071.49     4294.16    843.10 o 
 -10   4  18     1422.95     2038.25    716.57 o 
  -8   4  18    11306.35    11729.06    358.94 o 
  -6   4  18        1.26       52.67     79.77 o 
  -4   4  18    13212.93    13526.37    501.77 o 
  -2   4  18     5538.49     5142.74    225.05 o 
   0   4  18     2269.19     2053.06    196.57 o 
   2   4  18     7206.90     7436.00    315.97 o 
   4   4  18     1606.06     1226.73    134.83 o 
   6   4  18     4727.15     4982.37    694.86 o 
   8   4  18     2141.35     1574.41    228.18 o 
  10   4  18     1309.30      969.26    165.17 o 
  12   4  18     1182.58      641.22    164.75 o 
  14   4  18     1191.22      596.36    269.78 o 
 -21   5  18     1411.22     2444.06    689.03 o 
 -19   5  18     9214.58     7970.74   1884.18 o 
 -17   5  18      429.84      387.46    152.75 o 
 -15   5  18    10909.42    11804.67   1048.95 o 
 -13   5  18     5748.14     5714.83   1342.01 o 
 -11   5  18    15023.81    20714.21   2140.19 o 
  -9   5  18    15790.97    16599.02    597.81 o 
  -7   5  18     4476.20     4859.61    406.50 o 
  -5   5  18     5619.52     7558.05   1202.04 o 
  -3   5  18     1257.13      698.92    130.91 o 
  -1   5  18     5608.58     5514.94    611.94 o 
   1   5  18     2565.71     2277.97    179.48 o 
   3   5  18     3108.48     5768.86   1590.80 o 
   5   5  18     5099.26     4488.21    498.25 o 
   7   5  18     1725.16     1531.25    298.09 o 
   9   5  18     7685.86     6681.45    738.16 o 
  11   5  18     1120.82      986.91    174.35 o 
 -14   6  18       59.77      332.75    300.26 o 
 -12   6  18     6973.82     7170.14    363.86 o 
 -10   6  18        6.03      266.72    366.48 o 
  -8   6  18     2970.72     2836.08    529.81 o 
  -6   6  18      104.15      175.02     90.21 o 
  -4   6  18     1392.42      950.18    195.38 o 
  -2   6  18     1791.85     1418.62    511.04 o 
   0   6  18      345.73       77.02     76.13 o 
   2   6  18      154.18       55.16     69.78 o 
 -27   1  19     9013.12     7925.50    897.51 o 
 -25   1  19      115.18      129.15     58.35 o 
 -23   1  19    15517.40    17126.14    466.78 o 
 -21   1  19      806.51      702.50    134.73 o 
 -19   1  19    10515.30    10803.06    395.62 o 
 -17   1  19    11320.52    10952.40    340.25 o 
 -15   1  19     2222.40     1959.71    192.65 o 
 -13   1  19    13850.96    16024.72    651.07 o 
 -11   1  19     5382.51     4609.89    251.56 o 
  -9   1  19     3694.76     3938.67    219.75 o 
  -7   1  19      546.83      459.23     60.63 o 
  -5   1  19     1122.33      531.68     72.68 o 
  -3   1  19     5818.64     5650.38    234.99 o 
  -1   1  19       81.34      142.57     24.84 o 
   1   1  19    11009.09    11274.78    311.56 o 
   3   1  19       10.71       24.01     45.89 o 
   5   1  19    13550.33    14017.00    388.31 o 
   7   1  19     1382.15     1374.30    185.91 o 
   9   1  19    10478.87    11050.00    549.36 o 
  11   1  19     4815.76     5647.61    441.22 o 
  13   1  19     1042.02     1136.90    179.96 o 
  15   1  19     2375.16     2320.58    325.39 o 
  17   1  19       45.41        8.28    205.20 o 
 -26   2  19      138.46      160.79     91.59 o 
 -24   2  19     1282.75     1081.96    195.50 o 
 -22   2  19     2098.38     1621.10    335.55 o 
 -20   2  19      368.48      220.94    180.29 o 
 -16   2  19     6698.64     9347.49   1081.08 o 
 -14   2  19       71.36       -7.36     85.88 o 
 -12   2  19     4016.67     3376.90    281.52 o 
 -10   2  19      205.37      379.23    660.49 o 
  -8   2  19      189.53       87.69     41.78 o 
  -6   2  19     1664.21     1380.71    188.61 o 
  -4   2  19     3993.04     3505.11    280.59 o 
  -2   2  19     7369.50     7273.87    287.26 o 
   0   2  19     5780.60     7830.63   1524.31 o 
   2   2  19     4633.05     4178.77    346.05 o 
   4   2  19     2792.13     2786.88    247.38 o 
   6   2  19     1468.00     1401.81    161.84 o 
   8   2  19        5.88       35.41     57.60 o 
  10   2  19       68.70      -87.93    106.61 o 
  12   2  19        2.91      -72.37    109.91 o 
  14   2  19       58.36       82.93     92.77 o 
  16   2  19     1172.65      989.66    198.97 o 
 -25   3  19     4095.56     3044.88    729.40 o 
 -23   3  19     1629.34     1228.56    368.13 o 
 -21   3  19     8534.27    12985.40    548.08 o 
 -19   3  19     3355.21     2944.94    860.80 o 
 -17   3  19     4141.69     4520.99   1191.87 o 
 -15   3  19     4711.46     4235.15   1139.43 o 
 -13   3  19      489.30      349.43    151.44 o 
 -11   3  19      101.55     8724.02    363.86 o 
  -9   3  19     2524.01     2379.27    375.00 o 
  -7   3  19     2671.95     2788.67    820.15 o 
  -5   3  19    12724.17    13572.31    386.43 o 
  -3   3  19    15830.71    15521.83    345.03 o 
  -1   3  19     4386.18     3600.21    224.10 o 
   1   3  19     6342.08     6329.39    218.24 o 
   3   3  19       19.38       65.30     22.91 o 
   5   3  19        8.34       64.80     42.40 o 
   7   3  19     1220.07      931.79    121.26 o 
   9   3  19        2.02       99.56    162.26 o 
  11   3  19     3915.07     3769.80    439.19 o 
  13   3  19       17.71     -141.15    104.52 o 
  15   3  19     2577.10     2329.10    377.43 o 
 -22   4  19     2102.93     1888.34    502.84 o 
 -20   4  19     4724.74     6728.38    433.35 o 
 -18   4  19     1338.40     2404.07    462.20 o 
 -14   4  19    16104.71    17535.89    739.51 o 
 -10   4  19    20013.33    22129.65    794.58 o 
  -8   4  19     1183.40      570.72    246.18 o 
  -6   4  19    10531.38     9930.04    980.12 o 
  -4   4  19       10.14      100.61     55.79 o 
  -2   4  19     1968.76     1365.01    308.41 o 
   0   4  19       25.95       98.90     40.05 o 
   2   4  19     1212.03      900.17    128.03 o 
   4   4  19     2416.24     1901.23    429.42 o 
   6   4  19     1029.67      948.98    254.04 o 
   8   4  19     5908.84     5524.59    461.12 o 
  10   4  19        4.89      -53.64    176.68 o 
  12   4  19     7171.72     6270.72    726.73 o 
 -17   5  19      204.98     1682.26    478.59 o 
 -15   5  19      386.96      298.95    143.58 o 
 -13   5  19     5256.28     4429.86   1100.09 o 
 -11   5  19     1583.78     1458.05    340.91 o 
  -9   5  19     5636.83     6549.36   2180.51 o 
  -7   5  19       17.67        1.56     84.72 o 
  -5   5  19     4615.07     5104.08    684.11 o 
  -3   5  19       66.32      -38.24     84.42 o 
  -1   5  19       51.30      145.36     70.15 o 
   1   5  19       84.78       60.31     43.92 o 
  -8   6  19     1295.97     1405.17    347.47 o 
  -6   6  19    10426.06    12058.57    497.86 o 
  -4   6  19      716.80      563.13    162.35 o 
  -2   6  19     3843.58     2851.46    535.03 o 
 -20   0  20       63.64      122.60     49.83 o 
 -18   0  20    13876.83    14106.46    689.03 o 
 -16   0  20     4242.15     6393.37    612.33 o 
 -14   0  20    15438.92    14537.63    388.07 o 
 -12   0  20     9845.81    12264.06    823.76 o 
 -10   0  20     4908.98     4975.50    704.11 o 
  -8   0  20     7980.82     7518.15    312.48 o 
  -6   0  20      671.43      823.70    138.14 o 
  -4   0  20     2062.60     1783.58    168.46 o 
  -2   0  20     4553.08     4233.17    359.70 o 
   0   0  20     5574.60     5619.19    457.95 o 
   2   0  20     9814.74    10462.66    940.12 o 
   4   0  20    31243.33    34547.95    951.27 o 
   6   0  20    14033.50    13991.08   1092.22 o 
   8   0  20    10077.14    10945.83    675.92 o 
  10   0  20    14294.29    15425.52    556.60 o 
  12   0  20      927.86      668.05    215.69 o 
  14   0  20    13100.81    14061.88   1382.65 o 
 -25   1  20      181.22       86.54    104.24 o 
 -23   1  20     4029.26     3970.95    614.95 o 
 -21   1  20      357.11     2356.87    651.66 o 
 -19   1  20      419.65      308.97    448.17 o 
 -17   1  20       78.30       38.04     25.35 o 
 -15   1  20      899.53      500.61     70.57 o 
 -13   1  20      945.18      720.74     95.84 o 
 -11   1  20     2785.64     3054.89    521.77 o 
  -9   1  20      559.85      442.00    151.30 o 
  -7   1  20      691.26      469.97     58.98 o 
  -5   1  20     3131.56     3265.76    679.20 o 
  -3   1  20     8561.63     8231.92    228.81 o 
  -1   1  20     4903.37     6412.00    730.25 o 
   1   1  20      248.13      230.54     67.98 o 
   3   1  20     3712.28     3732.31    215.10 o 
   5   1  20      215.99      323.39    142.60 o 
   7   1  20       82.68       89.02    106.92 o 
   9   1  20       81.37       55.08     64.79 o 
  11   1  20      714.75      582.14    132.23 o 
  13   1  20        5.62      -19.60    108.50 o 
  15   1  20      261.60       67.74     69.85 o 
 -24   2  20      582.53      479.66    158.00 o 
 -22   2  20     6660.57     5894.98    882.10 o 
 -20   2  20      458.12      349.43    138.33 o 
 -18   2  20     8526.40    11466.38    491.70 o 
 -16   2  20      289.66       90.47     94.41 o 
 -14   2  20    12406.55    12783.47    495.63 o 
 -12   2  20       65.03      -87.19     93.75 o 
 -10   2  20     8351.16     9169.91    285.68 o 
  -8   2  20     1505.70     1198.43    468.10 o 
  -6   2  20      192.72      133.43     61.53 o 
  -4   2  20    11922.40    11554.48    603.91 o 
  -2   2  20     1345.09     1103.32    116.45 o 
   0   2  20    19443.81    20097.30    389.42 o 
   2   2  20      623.33      579.86     88.38 o 
   4   2  20     8324.18     8113.82    492.19 o 
   6   2  20     4184.65     3852.22    277.29 o 
   8   2  20     1559.12     1398.89    188.32 o 
  10   2  20     8744.97     9103.37    550.72 o 
  12   2  20      247.03      133.24     98.78 o 
  14   2  20     8202.06     6335.22    946.36 o 
 -23   3  20       18.59       46.78     66.42 o 
 -21   3  20      556.13      532.34    162.59 o 
 -19   3  20       63.08       87.19     81.29 o 
 -15   3  20     1475.20     1319.06    287.15 o 
 -13   3  20      189.07      215.69    122.60 o 
 -11   3  20     5352.48     4667.25    478.91 o 
  -9   3  20      411.98      251.90     73.40 o 
  -7   3  20     2217.24     3990.86   1855.01 o 
  -5   3  20        0.86       62.62     60.31 o 
  -3   3  20     2131.08     1805.35    300.86 o 
  -1   3  20     3494.82     3432.67    341.57 o 
   1   3  20     1910.83     1361.67    305.51 o 
   3   3  20     2322.06     2034.78    282.71 o 
   5   3  20      572.17      462.69     90.77 o 
   7   3  20     2182.22     1817.20    349.13 o 
   9   3  20       32.05      129.93     72.03 o 
  11   3  20     1864.52     1423.21    284.79 o 
 -20   4  20      314.11      240.60    152.10 o 
 -18   4  20      525.91      736.23    225.53 o 
 -16   4  20      950.09     1126.31    283.87 o 
 -14   4  20     1373.53     1421.33    296.33 o 
 -12   4  20       89.92       41.96    100.31 o 
 -10   4  20      494.78      579.55    152.10 o 
  -8   4  20     5942.95     4563.48    715.58 o 
  -6   4  20      921.62      993.88    288.46 o 
  -4   4  20    15079.69    16741.96    465.47 o 
  -2   4  20      267.44      103.58     93.09 o 
   6   4  20     1917.68     1812.72    523.17 o 
   8   4  20      151.28      -14.97     91.78 o 
 -13   5  20        6.55      133.09     74.74 o 
 -11   5  20    10701.88    11378.53    511.37 o 
  -9   5  20        2.87      157.34     85.23 o 
  -7   5  20     8341.47     8010.07    635.27 o 
  -5   5  20      891.78     1187.27    504.15 o 
  -3   5  20     1965.19     1477.50    304.11 o 
 -23   1  21     4723.42     9633.99    443.84 o 
 -21   1  21      705.00      425.52    124.49 o 
 -19   1  21     9766.98     9418.95    410.40 o 
 -17   1  21     3242.23     2403.42    867.35 o 
 -15   1  21    18196.21    19107.02    493.80 o 
 -13   1  21     7672.35     7447.39    530.67 o 
 -11   1  21    11535.68    12756.96    796.86 o 
  -9   1  21    17525.02    18698.76    518.18 o 
  -7   1  21     5382.22     4951.40    683.39 o 
  -5   1  21     7708.48     8137.42    623.39 o 
  -3   1  21        3.58       39.28     34.20 o 
  -1   1  21    12298.24    13081.77    379.02 o 
   1   1  21     3212.67     2738.24    330.37 o 
   3   1  21    27316.20    28842.45    936.09 o 
   5   1  21    12457.22    12811.80    487.41 o 
   7   1  21     4396.74     4187.12    393.30 o 
   9   1  21    10119.72    10352.32    679.81 o 
  11   1  21     1449.93     1681.52    217.70 o 
 -22   2  21      392.22      290.43    175.04 o 
 -20   2  21       51.40      -22.29    148.82 o 
 -18   2  21     3247.02     2257.22    690.34 o 
 -16   2  21       85.65       70.80    104.90 o 
 -14   2  21     6427.08     5830.22    684.44 o 
 -12   2  21     1943.29     1833.70    452.36 o 
 -10   2  21      269.97      172.87     42.74 o 
  -8   2  21      251.69      141.72     82.00 o 
  -6   2  21      641.18      523.82    176.36 o 
  -4   2  21       12.47       -1.97     32.78 o 
  -2   2  21     6862.48     6647.75    559.22 o 
   0   2  21       86.10       14.42     43.92 o 
   2   2  21     7755.78     7829.30    478.17 o 
   4   2  21       25.31      -38.79    101.01 o 
   6   2  21     1473.76      981.04    191.45 o 
   8   2  21        1.73       72.99     90.43 o 
  10   2  21      449.00      319.95     73.47 o 
 -19   3  21    11729.52    12173.77    547.42 o 
 -17   3  21      488.00      146.20    119.97 o 
 -15   3  21    10843.91    10835.04   1064.69 o 
 -13   3  21        5.10      173.08    126.53 o 
 -11   3  21     6582.20     6172.44    730.33 o 
  -9   3  21     9709.17    10043.73    479.90 o 
  -7   3  21     1640.88     1312.50    299.61 o 
  -5   3  21    21655.47    24226.90    620.19 o 
   1   3  21      290.63      323.21    143.58 o 
   3   3  21     3905.60     3206.10    360.66 o 
   5   3  21      400.46      191.96    103.42 o 
   7   3  21      247.48      186.66     96.03 o 
   9   3  21     2694.00     2715.88    264.33 o 
 -16   4  21     2478.46     2584.36    682.48 o 
 -14   4  21       14.05       20.98    102.93 o 
 -12   4  21     6767.83     7391.19    499.56 o 
 -10   4  21      381.03      251.75    176.36 o 
  -8   4  21     5353.16     4725.54    713.94 o 
  -6   4  21       78.78      156.69    100.31 o 
 -12   0  22     2395.05     2189.04    567.75 o 
 -10   0  22     6739.41     6237.34    395.98 o 
  -8   0  22     3835.89     3639.87    588.73 o 
  -6   0  22     3938.79     3987.89    261.54 o 
  -4   0  22      564.37      322.55    158.65 o 
   0   0  22       64.94      323.21    130.46 o 
   2   0  22     4401.87     4212.21    789.99 o 
   4   0  22    13865.38    14373.95    510.71 o 
   6   0  22      616.85      559.22    218.31 o 
   8   0  22    16580.51    19022.13    627.41 o 
  10   0  22      137.93      186.84     92.44 o 
 -21   1  22     1598.77      866.70    279.94 o 
 -19   1  22      405.84      182.91     76.05 o 
 -17   1  22      883.48      632.65    150.79 o 
 -15   1  22     2764.97     2198.87    711.98 o 
 -13   1  22     1070.92      805.73    220.28 o 
 -11   1  22      321.74      225.52    103.58 o 
  -9   1  22      392.48      141.74     55.11 o 
  -7   1  22     5650.92     5325.41    618.23 o 
  -1   1  22      588.61      296.33    126.53 o 
   1   1  22      358.31      272.78    100.48 o 
   3   1  22        0.02      146.86    275.35 o 
   5   1  22      332.16      196.80     89.55 o 
   7   1  22       68.14       65.64    104.28 o 
   9   1  22      179.78      245.39     84.76 o 
 -20   2  22     6175.13     4201.72   1257.43 o 
 -18   2  22       34.81      -67.53    137.68 o 
 -16   2  22    10882.36    11339.19    571.68 o 
 -14   2  22     2673.81     2421.12    732.30 o 
 -12   2  22     3137.07     2699.09    621.51 o 
 -10   2  22    10268.36    10413.49    699.52 o 
  -8   2  22     1198.68     1020.11    260.93 o 
   0   2  22      416.24      158.00     75.39 o 
   2   2  22     2829.16     2451.83    333.78 o 
   4   2  22     1611.67     1257.58    183.36 o 
   6   2  22     3783.87     3594.85    327.89 o 
   8   2  22     1584.33     1521.74    260.27 o 
 -17   3  22     5065.16     3785.41   1115.82 o 
 -15   3  22      150.99      296.33    158.00 o 
 -13   3  22     9489.51     9319.96    443.84 o 
 -11   3  22     2438.38     1821.90    352.71 o 
  -9   3  22     7118.91     6736.25    862.76 o 
   5   3  22     2309.50     2127.41    298.30 o 
 -10   4  22     3904.72     3085.24    851.62 o 
 -17   1  23      932.62      541.52    191.43 o 
 -15   1  23     8633.06     8307.06    588.07 o 
 -13   1  23       15.66     -116.04    135.71 o 
 -11   1  23     9221.20     9491.72    488.42 o 
  -1   1  23     2233.27     1739.30    378.93 o 
   1   1  23      251.39       55.01     88.24 o 
   3   1  23    18622.69    17883.78   1323.42 o 
   5   1  23      254.09      281.73     84.61 o 
 -16   2  23     2378.62     1835.01    585.45 o 
 -14   2  23     1455.62     1238.42    339.60 o 
 -12   2  23     1901.87     1404.29    495.63 o 
   0   0  24      124.10     -114.07    137.02 o 
                                                 
